# Supplementary material for: Taxon-Function Decoupling as an Adaptive Signature of Lake Microbial Metacommunities Under a Chronic Polymetallic Pollution Gradient
Source: Front Microbiol. 2018 May 3;9:869. doi: 10.3389/fmicb.2018.00869 (PMC5943556; doi:10.3389/fmicb.2018.00869)
Supplement: Supplementary File S1 — This file contains two tables. The first table resumed the geographical coordinates of sampled sites. The second table presented abiotic parameters measured for each sampled site 1 year before this study (Laplante and Derome, 2011). [file Data_Sheet_1.XLSX]

## Sheet: Coordinates_Lakes_Samples
Location	Sample ID	Sample latitude	Sample longitude	Contamination gradient
Opasatica lake	OPA-nc	48.076	-79.3082	Negative control (nc)
Dasserat lake	DAS-lc	48.2501	-79.4057	Low contamination (lc)
Arnoux Bay	BAR-mc	48.2409	-79.3501	Medium contamination (mc)
Arnoux Lake	LAR-hc	48.2505	-79.334	High contamination (mc)
Turcotte Lake	TUR-hc	48.3047	-79.0774	High contamination (mc)

## Sheet: Metal_Traces_Conc_per_Lake
Trace Metals (mg/L)	Detection Limit	OPA-nc	DAS-lc	BAR-mc	LAR-hc	TUR-hc
Fer (Fe)	0.002	0.07	0.11	0.705	4.939	0.097
Aluminum (Al)	0.001	0.074	0.052	0.405	0.93	0.113
Zinc (Zn)	0.0007	0.0006	0.0347	0.2703	0.5574	0.1063
Manganese (Mn)	0.0001	0.0019	0.0036	0.2598	0.4421	0.0368
Cuivre (Cu)	0.0005	0.0029	0.0075	0.0243	0.0507	0.0141
Plomb (Pb)	0.003	0.002	0.002	0.002	0.003	0.002
Cadmium (Cd)	0.0002	1e-05	0.0002	0.0007	0.001	0.0009
Major cations (mg/L)
Sulfur (S)	0.02	1.93	5.1	13.16	22.03	2.33
Calcium (Ca)	0.02	7.97	7.34	8.26	9.92	2
Magnesium (Mg)	0.002	2.452	1.987	2.675	3.49	0.434
Sodium (Na)	0.01	3.24	1.21	1.24	1.26	0.68
Potassium (K)	0.002	0.917	0.497	0.461	0.597	0.139
Others
Dissolved Organic Carbon (DOC)	0.5	7.7	7.2	1.8	4.4	3.8
pH	0.05	7.64	7.11	4.69	3.77	4.91
Temp.	0.5	16.5	17	17.5	19	17
