# Supplementary material for: Taxon-Function Decoupling as an Adaptive Signature of Lake Microbial Metacommunities Under a Chronic Polymetallic Pollution Gradient
Source: Front Microbiol. 2018 May 3;9:869. doi: 10.3389/fmicb.2018.00869 (PMC5943556; doi:10.3389/fmicb.2018.00869)
Supplement: Supplementary File S3 — This file summarized in one table the relative abundance of major taxa at phylum, class, and genus levels. [file Data_Sheet_3.XLSX]

## Sheet: Rel._abund._major_Taxon_ranks
Phylum rel. freq. % per metagenome	OPA	DAS	BAR	LAR	TUR
Proteobacteria	27.0092	19.0359	20.1469	35.4017	99.7868
Bacteroidetes	2.64884	14.3325	2.59029	19.8266	0.130441
Unclassified Bacteria	0.632178	0.512393	0.690054	19.1681	0
Actinobacteria	53.8339	62.0209	33.2659	10.9025	0
Cyanobacteria	15.4979	0.187963	42.2323	4.41694	0
Unclassified (Viruses)	0.174677	0	0.136447	2.5347	0
Verrucomicrobia	0	3.62114	0.580711	2.20296	0
Planctomycetes	0	0.154202	0.10164	1.79103	0
Firmicutes	0	0	0	1.13255	0
unclassified (derived from unclassified sequences)	0	0	0	0.121273	0
unclassified (derived fromBacteria)	0	0	0	0.11125	0
	Percentage < 0.1 was replaced by zero to facilitate comparison
Proteobacteriaclasses rel. freq. % per metagenome	OPA	DAS	BAR	LAR	TUR
Betaproteobacteria	26.2871	18.2216	18.4274	20.4871	98.8321
Unclassified Proteobacteria	0.174202	0.135574	0.289052	8.50915	0
Alphaproteobacteria	0.378208	0.36607	0.618645	4.16637	0.943894
Gammaproteobacteria	0.16183	0.283993	0.691502	1.76096	0
Deltaproteobacteria	0	0	0.116061	0.419945	0
	Percentage < 0.1 was replaced by zero to facilitate comparison
Proteobacteriagenera rel. freq. % per metagenome	OPA	DAS	BAR	LAR	TUR
Polaromonas	37.8642	50.8894	26.3562	1.44669	0.00946369
Acidovorax	16.0242	26.7537	8.6092	0.880471	0.00184711
Burkholderia	34.6895	5.51282	30.7216	2.19127	0.1514
Delftia	1.62452	2.33182	6.25402	0.486949	0.000235836
Verminephrobacter	1.41839	2.06978	2.42158	0.322745	0.000940047
Methylibium	0.640648	2.04066	2.63085	1.11262	0.000574473
Cupriavidus	1.43665	1.54695	2.55956	0.399185	0.00787843
Leptothrix	0.625272	1.1773	1.74892	1.09847	0.00108628
Bradyrhizobium	0.591959	0.805124	0.959261	0.472793	0.146124
Pseudomonas	0.295979	0.805124	1.80497	0.475624	0.00657263
Unclassified.Proteobacteria	0.644972	0.712206	1.43472	24.036	0.0019741
Ralstonia	0.834123	0.654986	2.83725	0.246305	0.010659
Bordetella	0.237841	0.602071	0.905505	0.201008	0.00211245
Unclassified.Burkholderiales	0.394479	0.446363	0.936264	19.2571	0.000592431
Rhodopseudomonas	0.0807216	0.440287	0.229682	0.25763	0.0593657
Polynucleobacter	0.317441	0.371167	1.0731	0	98.8459
Unclassified.Comamonadaceae	0.295659	0.337367	0.583835	11.2026	0.000104083
Escherichia	0.00224227	0.325848	0.0114985	0.118906	0.000251046
Unclassified.Betaproteobacteria	0.299183	0.290275	0.658576	9.16143	0.000358794
Azoarcus	0.00560567	0.216725	0.188575	0.0537908	0.00053874
Unclassified.Alphaproteobacteria	0.133255	0.132795	0.224795	5.19789	0.00150371
Acinetobacter	0.067268	0.123047	0.0252967	0.175528	8.79576e-05
Nitrosomonas	0.12813	0.113806	0.734466	0.164204	0.000289527
Unclassified.Burkholderiaceae	0.101062	0.102413	0.206685	2.49703	0.000360443
Geobacter	0.0067268	0.0751956	0.450166	0.135893	0.000326543
Thiobacillus	0.00624632	0.0708915	0.00632417	0.0198177	0.000459578
Mesorhizobium	0.15856	0.0668405	0.22422	0.0566219	0.00425861
Rhodospirillum	0.0307511	0.066081	0.0201223	0.0452975	0.00756985
Unclassified.Gammaproteobacteria	0.044525	0.0641821	0.0931377	1.37025	6.26698e-05
Nitrobacter	0.00528534	0.0625364	0.00948625	0	0.00212051
Marinobacter	0.00272275	0.0381042	0.0356453	0.113244	5.86384e-06
unclassified.derived.from.Rickettsiales	0.0440445	0.0335469	0.0747401	0.611517	7.3298e-07
Sinorhizobium	0.00912923	0.0334203	0.144881	0.15571	0.00101591
Azorhizobium	0.0192194	0.0334203	0.00661163	0.167035	0.00376385
Unclassified.Rhizobiales	0.0225828	0.0315214	0.0480062	0.996546	0.000435757
Variovorax	0.0235438	0.0272173	0.0359328	1.08431	2.30889e-05
Myxococcus	0	0.0265843	0.0465689	0.113244	5.3141e-06
Herminiimonas	0.0666274	0.025445	1.50831	0.266123	0.00207727
Rhizobium	0.00368372	0.024812	0.0635291	0.0481286	0.00302354
Agrobacterium	0.0256259	0.0212674	0.0695658	0.0905951	0.000705493
unclassified.derived.from.Gammaproteobacteria	0.0131333	0.017976	0.0172477	0.563388	2.74867e-05
Curvibacter	0.0137739	0.0178495	0.0290337	0.648321	9.89523e-06
Albidiferax	0.0145747	0.0173431	0	0	9.71198e-06
Neisseria	0.067268	0.0170899	0.0132233	0.124568	0.000130654
Xanthomonas	0.00448453	0.0162038	0.0103486	0.0254799	0.00042073
Janthinobacterium	0.00960972	0.0143049	0.0551927	0.552064	0.0045716
Parvibaculum	0.0104105	0.0132921	0.0103486	0	0.00262718
Acidiphilium	0.00144146	0.0131656	0.0862386	0.0566219	0.0983421
Unclassified.unclassified.derived.from.Rickettsiales	0.0185788	0.0131656	0.0264465	0.240643	0
Dechloromonas	0.112434	0.0129124	0.0385199	0.0141555	0.000864183
Unclassified.Enterobacteriaceae	0.0113715	0.0120262	0.0474312	0.419002	2.43716e-05
Sorangium	0.00112113	0.00835506	0.000574924	0	0.000142931
Methylobacterium	0.0560567	0.00759551	0.239168	0.0764396	0.0287944
Shigella	0.000320324	0.00708915	0.000287462	0	7.3298e-06
unclassified.derived.from.Alphaproteobacteria	0	0.00696255	0.0158104	0.328407	5.66227e-05
Shewanella	0.0461266	0.00696255	0.0465689	0.0311421	9.16225e-06
Hahella	0	0.00658278	0.00459939	0	6.26698e-05
Unclassified.Alcaligenaceae	0.00288292	0.00632959	0.0135107	0.217994	5.68059e-06
Unclassified.Oxalobacteraceae	0.0033634	0.006203	0.0666912	1.32212	5.57065e-05
unclassified.derived.from.Betaproteobacteria	0	0.00582323	0.015523	0.0028311	5.49735e-07
Reinekea	0	0.00582323	0	0	3.6649e-07
Unclassified.Sphingomonadales	0.000640648	0.00569664	0.0172477	0.110413	0.000218978
Comamonas	0.00993004	0.00531686	0.0615169	0.359549	7.87953e-06
Alicycliphilus	0.000480486	0.00519027	0.0135107	0.152879	7.51304e-06
Maricaulis	0.00288292	0.00506368	0	0	1.6492e-06
Roseobacter	0.0144146	0.00506368	0.000287462	0.0339732	0.000176282
Chromobacterium	0.0230633	0.00506368	0.0698533	0.0622841	0.000327092
Nitrosospira	0.00736745	0.00506368	0.00804894	0.101919	0.000322511
Unclassified.Bradyrhizobiaceae	0.00592599	0.00493708	0.00747401	0.144386	0.000147879
Unclassified.Sphingomonadaceae	0.000640648	0.00493708	0.0137982	0.127399	0.000227407
Roseomonas	0.00368372	0.0046839	0.00689909	0.121737	0.000137983
Candidatus.Pelagibacter	0.00944956	0.00443072	0.00891132	0.116075	5.49735e-07
Phenylobacterium	0	0.00417753	0.000287462	0	1.09947e-06
Rickettsia	0.00112113	0.00405094	0.0103486	0.0424665	9.16225e-07
Stigmatella	0.000160162	0.00405094	0	0	0
Vibrio	0.00144146	0.00405094	0.0488685	0.141555	7.91618e-05
Bdellovibrio	0.00208211	0.00379776	0.00114985	0	2.19894e-06
Desulfovibrio	0.00560567	0.00379776	0.00977371	0.121737	6.67012e-05
Dinoroseobacter	0	0.00354457	0	0	2.93192e-06
Unclassified.Rhizobiaceae	0.00256259	0.00329139	0.00689909	0.116075	1.52093e-05
Herbaspirillum	0.00240243	0.0031648	0.0158104	0.30859	1.75915e-05
unclassified.derived.from.Proteobacteria	0	0.0031648	0	0	4.76437e-06
Starkeya	0.00224227	0.00303821	0.00459939	0.107582	2.01569e-05
Azotobacter	0.000640648	0.00303821	0.00114985	0.0198177	1.09947e-06
Haliangium	0	0.00291161	0.0181101	0	4.94761e-06
Unclassified.Xanthomonadaceae	0.00144146	0.00291161	0.00258716	0.0396354	4.76437e-06
Oligotropha	0.00080081	0.00278502	0.000862386	0	0.000426594
Paracoccus	0.000160162	0.00278502	0	0	0.000134868
Granulibacter	0.00240243	0.00278502	0.00344954	0	0.140028
Nitrosococcus	0.000960972	0.00278502	0.00373701	0.0169866	6.15703e-05
Thioalkalivibrio	0.00256259	0.00278502	0.103486	0	7.3298e-07
Pseudoxanthomonas	0	0.00278502	0	0	0
Hyphomicrobium	0.0012813	0.00265843	0.0083364	0.0736085	4.94761e-06
Rhodomicrobium	0.00208211	0.00253184	0	0	4.39788e-06
Novosphingobium	0.0120121	0.00253184	0.00776148	0	0.0826112
Ruegeria	0.000160162	0.00240525	0.000862386	0.0141555	1.83245e-07
Magnetospirillum	0.010891	0.00240525	0.265615	0.138724	0.00250514
Unclassified.Neisseriaceae	0.00112113	0.00240525	0.00316208	0.0537908	2.19894e-06
Aromatoleum	0.00256259	0.00240525	0.00517432	0	8.79576e-06
Thiomicrospira	0.000960972	0.00240525	0.00402447	0	0
Azospirillum	0.00112113	0.00227865	0.00689909	0.215163	2.58375e-05
Candidatus.Puniceispirillum	0.00384389	0.00227865	0	0	5.13086e-06
Plesiocystis	0	0.00227865	0.000574924	0	9.16225e-07
Unclassified.Myxococcales	0.00400405	0.00227865	0.00402447	0.186852	2.38218e-06
Serratia	0.000960972	0.00227865	0.00287462	0	3.29841e-06
Helicobacter	0.000480486	0.00215206	0.00373701	0.0736085	2.93192e-06
Methylocystis	0.00224227	0.00202547	0.00402447	0	0.000136518
Gallionella	0.00240243	0.00202547	0.00517432	0.0028311	5.49735e-07
Desulfuromonas	0	0.00202547	0.000862386	0	3.6649e-07
Methylobacter	0	0.00202547	0.0060367	0.0707774	3.48165e-06
Rubrivivax	0.00192194	0.00189888	0.00258716	0.0905951	1.83245e-06
Syntrophobacter	0	0.00189888	0.000287462	0	1.6492e-06
Psychrobacter	0.000960972	0.00189888	0.00919879	0.00566219	1.46596e-06
Unclassified.unclassified.derived.from.Gammaproteobacteria	0.00192194	0.00189888	0	0.0368043	2.74867e-06
Bartonella	0.0134536	0.00177229	0.00891132	0.0368043	4.39788e-06
Afipia	0.000640648	0.00177229	0	0	1.00785e-05
Methylosinus	0.00144146	0.00177229	0	0.0481286	0
Xanthobacter	0	0.00177229	0.00546178	0	1.37434e-05
Labrenzia	0.00176178	0.00177229	0.000574924	0.0509597	6.78006e-06
Unclassified.unclassified.derived.from.Burkholderiales	0.00304308	0.00177229	0.00891132	0.716267	0
Unclassified.Rhodocyclaceae	0.00160162	0.00177229	0.00373701	0.0537908	2.74867e-06
Acidithiobacillus	0.00576583	0.00177229	0.54704	0.0226488	1.37434e-05
Unclassified.Pasteurellaceae	0	0.00177229	0.0022997	0.0651152	1.46596e-06
Unclassified.Acetobacteraceae	0.00224227	0.00164569	0.000862386	0.0226488	0.000381883
Unclassified.Rhodospirillaceae	0.000640648	0.00164569	0.00373701	0.147217	1.28271e-05
Sphingobium	0.000160162	0.00164569	0.00172477	0.0339732	4.10469e-05
Pelobacter	0	0.00164569	0.00488685	0.0311421	4.76437e-05
Unclassified.Alteromonadales	0	0.00164569	0.00287462	0.0452975	3.11516e-06
Caulobacter	0.0333137	0.0015191	0.0232844	0.0254799	0.0305982
Unclassified.Rhodospirillales	0	0.0015191	0.0022997	0.0764396	9.52874e-05
Achromobacter	0.00768777	0.0015191	0.00546178	0.240643	1.8691e-05
Desulfatibacillum	0	0.0015191	0.00316208	0.0169866	0
Campylobacter	0.00192194	0.0015191	0.00919879	0.00566219	8.979e-06
Psychromonas	0	0.0015191	0.00143731	0	0
Pseudovibrio	0.00112113	0.00139251	0.00172477	0.0537908	2.93192e-06
Citromicrobium	0	0.00139251	0.00172477	0	7.69629e-06
Bilophila	0	0.00139251	0.00574924	0	0
Unclassified.Chromatiales	0.000320324	0.00139251	0	0	7.3298e-07
Pantoea	0.000960972	0.00139251	0.00344954	0.0424665	3.11516e-06
Roseovarius	0.00224227	0.00126592	0.000574924	0.0113244	4.58112e-06
Erythrobacter	0	0.00126592	0.00402447	0.0141555	0.0098256
Laribacter	0.000160162	0.00126592	0.00804894	0.0452975	0
Desulfomicrobium	0	0.00126592	0.00114985	0.0311421	7.14655e-05
Unclassified.Pseudomonadales	0	0.00126592	0.00344954	0.0311421	9.16225e-07
Stenotrophomonas	0.00224227	0.00126592	0.00172477	0	3.84814e-06
Aurantimonas	0.000320324	0.00113933	0.000862386	0.0311421	0.000204868
Methylocella	0.00384389	0.00113933	0.00201223	0.00566219	0.00970227
Acetobacter	0.00080081	0.00113933	0.00344954	0.0537908	1.24607e-05
Sphingomonas	0	0.00113933	0.0879634	0.0169866	0.255761
Lautropia	0.000640648	0.00113933	0	0.0481286	2.56543e-06
Thiomonas	0.00144146	0.00113933	0.00114985	0	3.6649e-06
Anaeromyxobacter	0.00352356	0.00113933	0.00862386	0.00849329	8.06278e-06
Salmonella	0	0.00113933	0.147181	0.0452975	3.8115e-05
Ochrobactrum	0.000160162	0.00101274	0.00804894	0.0452975	3.48165e-06
Jannaschia	0	0.00101274	0	0	2.93192e-06
Oceanicola	0	0.00101274	0.00431193	0	5.68059e-05
Sagittula	0.0012813	0.00101274	0	0	0
unclassified.derived.from.Burkholderiales	0.000640648	0.00101274	0.00431193	0	9.16225e-07
Moraxella	0.000640648	0.00101274	0.00718655	0.0396354	0
Congregibacter	0.00112113	0.00101274	0.000574924	0.0113244	0
Gluconobacter	0.00768777	0.000886143	0.00459939	0.0424665	0.0041483
Desulfotalea	0	0.000886143	0	0.0311421	0
Tolumonas	0	0.000886143	0	0.0141555	0
Sodalis	0	0.000886143	0	0.00566219	1.09947e-06
Unclassified.Pseudomonadaceae	0	0.000886143	0.000862386	0.0481286	2.19894e-06
Unclassified.Vibrionaceae	0.000960972	0.000886143	0	0.0339732	1.09947e-06
Desulfonatronospira	0	0.000759551	0.000862386	0.0254799	5.49735e-07
Erwinia	0	0.000759551	0.00201223	0.0028311	1.46596e-06
Unclassified.Brucellaceae	0.000320324	0.000632959	0	0	4.39788e-06
Oceanicaulis	0.0184186	0.000632959	0	0	9.52874e-05
Oxalobacter	0.000480486	0.000632959	0.0158104	0.0962573	1.46596e-06
Arcobacter	0	0.000632959	0.00172477	0.0226488	5.49735e-07
Pseudoalteromonas	0.0012813	0.000632959	0.022422	0.0368043	7.14655e-06
Halorhodospira	0	0.000632959	0	0	7.14655e-06
Nitrococcus	0.00192194	0.000632959	0.022422	0	8.979e-05
Unclassified.Moraxellaceae	0.000320324	0.000632959	0.000287462	0	0
unclassified.derived.from.Rhodobacteraceae	0.000960972	0.000506368	0	0.0254799	1.6492e-06
Anaplasma	0.000160162	0.000506368	0.000287462	0	3.6649e-07
Unclassified.Desulfovibrionaceae	0	0.000506368	0	0	0
Aeromonas	0.000480486	0.000506368	0.00689909	0.0226488	1.83245e-06
Unclassified.Ectothiorhodospiraceae	0	0.000506368	0	0.00849329	5.49735e-07
Dickeya	0.000480486	0.000506368	0.00114985	0.0113244	1.83245e-07
Enterobacter	0.000640648	0.000506368	0.00373701	0.0198177	9.16225e-07
Photorhabdus	0.000640648	0.000506368	0.000287462	0.0028311	7.3298e-07
Providencia	0	0.000506368	0.000862386	0	1.83245e-07
Legionella	0.00768777	0.000506368	0.00862386	0.0169866	1.28271e-05
Marinomonas	0	0.000506368	0	0.0311421	9.16225e-07
Cellvibrio	0	0.000506368	0.00114985	0.0424665	1.37434e-05
Methylophaga	0	0.000506368	0.00143731	0.00566219	0
Unclassified.Vibrionales	0	0.000506368	0.00172477	0	7.3298e-07
Brucella	0.000320324	0.000379776	0.00258716	0.00566219	2.93192e-05
Citreicella	0	0.000379776	0	0	2.93192e-06
Ketogulonicigenium	0.000640648	0.000379776	0	0	5.68059e-06
Rhodobacter	0.00160162	0.000379776	0.0160979	0.059453	3.07852e-05
Eikenella	0.000160162	0.000379776	0.000287462	0.0113244	0
Alteromonas	0.000640648	0.000379776	0.000287462	0.0990884	6.59682e-06
Saccharophagus	0.00144146	0.000379776	0.00143731	0.0169866	5.49735e-06
unclassified.derived.from.Alteromonadales	0	0.000379776	0.000287462	0.0028311	0
Candidatus.Regiella	0.000160162	0.000379776	0	0.0141555	3.6649e-07
Neptuniibacter	0.000960972	0.000379776	0	0	0
Brevundimonas	0	0.000253184	0.00114985	0.554895	1.97905e-05
Gluconacetobacter	0	0.000253184	0.000287462	0.0254799	5.6073e-05
Sphingopyxis	0	0.000253184	0.00201223	0	0.0453412
Zymomonas	0.00160162	0.000253184	0.00344954	0	0.00241444
Lutiella	0.000960972	0.000253184	0.0060367	0.101919	3.11516e-06
Sulfurospirillum	0	0.000253184	0	0	0
Ferrimonas	0	0.000253184	0	0.00566219	0
Thiocapsa	0.000320324	0.000253184	0	0.00566219	1.6492e-06
Arsenophonus	0	0.000253184	0.000287462	0	7.3298e-07
Candidatus.Hamiltonella	0	0.000253184	0	0.00849329	0
Cronobacter	0	0.000253184	0.00172477	0.0028311	7.3298e-07
Klebsiella	0.00080081	0.000253184	0.00201223	0.0254799	2.01569e-06
Pectobacterium	0	0.000253184	0.00114985	0	0
Yersinia	0.000160162	0.000253184	0.037945	0.0396354	9.07063e-05
unclassified.derived.from.Enterobacteriaceae	0.000160162	0.000253184	0.000862386	0.00849329	3.6649e-07
Chromohalobacter	0.00768777	0.000253184	0	0.00566219	0
Unclassified.Oceanospirillales	0.000480486	0.000253184	0	0	0
Basfia	0	0.000253184	0	0	1.83245e-07
Haemophilus	0.00480486	0.000253184	0.275964	0.110413	1.83245e-07
Unclassified.Phyllobacteriaceae	0.000480486	0.000126592	0	0	0
Sulfitobacter	0	0.000126592	0	0	2.38218e-06
Wolbachia	0	0.000126592	0.00172477	0	0
Collimonas	0	0.000126592	0.000287462	0.0226488	1.83245e-07
Desulfarculus	0	0.000126592	0.00316208	0	0
Nautilia	0	0.000126592	0	0	0
Unclassified.Aeromonadaceae	0	0.000126592	0	0	0
Unclassified.Alteromonadaceae	0	0.000126592	0	0.0028311	0
Unclassified.Chromatiaceae	0	0.000126592	0	0.00566219	0
Kangiella	0.00384389	0.000126592	0.00574924	0.0226488	9.16225e-07
Actinobacillus	0.00224227	0.000126592	0.000862386	0.00849329	2.19894e-06
Aggregatibacter	0.000160162	0.000126592	0.00201223	0.028311	0
Mannheimia	0	0.000126592	0	0	0
Beggiatoa	0.00160162	0.000126592	0.0109236	0.107582	1.83245e-06
Photobacterium	0	0.000126592	0.000862386	0	1.83245e-06
Endoriftia	0	0.000126592	0.00143731	0	9.16225e-07
Asticcacaulis	0.00112113	0	0.000287462	0.0169866	8.24602e-06
Unclassified.Caulobacteraceae	0	0	0	0	0.000131387
Parvularcula	0.000320324	0	0.0106361	0	4.94761e-06
Fulvimarina	0.000160162	0	0	0.00566219	2.56543e-06
Beijerinckia	0.000320324	0	0	0	1.33769e-05
Blastochloris	0.000160162	0	0	0	0
Unclassified.Methylocystaceae	0	0	0.000862386	0	5.64395e-05
Chelativorans	0.000320324	0	0.00431193	0.0707774	7.51304e-06
Hoeflea	0.000320324	0	0	0.0254799	0
Unclassified.Xanthobacteraceae	0	0	0	0.0169866	7.14655e-06
Hirschia	0.00144146	0	0.00287462	0	3.11516e-06
Hyphomonas	0.00224227	0	0	0.00566219	0.000203402
Unclassified.Hyphomonadaceae	0.000160162	0	0	0	7.3298e-07
Ahrensia	0	0	0	0.0198177	4.58112e-06
Loktanella	0.000160162	0	0	0	2.93192e-06
Maritimibacter	0.000640648	0	0	0.0141555	3.11516e-06
Oceanibulbus	0	0	0.000574924	0	1.6492e-06
Octadecabacter	0	0	0	0	2.19894e-06
Phaeobacter	0	0	0.00172477	0.00849329	9.16225e-07
Roseibium	0	0	0	0	3.48165e-06
Unclassified.Rhodobacteraceae	0	0	0.0247217	0	0
Unclassified.Rhodobacterales	0.00352356	0	0	0	6.41357e-06
unclassified.derived.from.Rhodobacterales	0	0	0.000862386	0	9.16225e-07
Asaia	0	0	0	0	1.83245e-07
unclassified.derived.from.Rhodospirillales	0	0	0	0	3.6649e-07
Ehrlichia	0.000160162	0	0	0.0028311	0
Neorickettsia	0	0	0	0	1.83245e-07
Orientia	0	0	0	0	3.6649e-07
Unclassified.Rickettsiaceae	0	0	0	0	1.83245e-07
Unclassified.Rickettsiales	0.00160162	0	0.00258716	0.0311421	0
Unclassified.unclassified.derived.from.Alphaproteobacteria	0.000160162	0	0	0	0
Azohydromonas	0	0	0	0.0028311	0
Sutterella	0.000640648	0	0.00172477	0	9.16225e-07
Taylorella	0.000320324	0	0	0.0198177	0
Limnobacter	0	0	0	0.118906	4.21463e-06
Pandoraea	0	0	0	0	1.83245e-07
Hydrogenophaga	0.000160162	0	0	0	0
Sideroxydans	0	0	0	0	3.48165e-06
Unclassified.Gallionellaceae	0.000320324	0	0.000574924	0	0
Methylotenera	0	0	0	0	1.28271e-06
Methylovorus	0	0	0	0	3.6649e-07
Unclassified.Methylophilales	0	0	0	0	3.6649e-07
Kingella	0	0	0.000862386	0	3.6649e-07
Unclassified.Nitrosomonadaceae	0	0	0.00114985	0	1.46596e-06
unclassified.derived.from.Nitrosomonadaceae	0	0	0	0.00566219	0
Methyloversatilis	0	0	0.000574924	0.0141555	0
Sterolibacterium	0	0	0	0.0028311	0
Thauera	0	0	0.00517432	0.0990884	0
Candidatus.Accumulibacter	0	0	0.00747401	0.164204	1.00785e-05
Kinetoplastibacterium	0	0	0.000287462	0	0
Unclassified.Desulfobacteraceae	0	0	0.000287462	0	0
Desulfobulbus	0	0	0.00114985	0.0452975	3.6649e-06
Desulfurivibrio	0.000160162	0	0.000862386	0.0113244	0
Desulfohalobium	0.000640648	0	0	0.00566219	5.49735e-07
Unclassified.Desulfovibrionales	0	0	0	0	7.3298e-07
Unclassified.Desulfuromonadales	0	0	0	0.0141555	0
Syntrophus	0.0012813	0	0	0.0113244	4.76437e-06
Unclassified.Deltaproteobacteria	0	0	0.00776148	0.217994	9.71198e-06
unclassified.derived.from.Deltaproteobacteria	0	0	0.00632417	0.178359	0
Unclassified.Campylobacteraceae	0.000160162	0	0	0	0
Sulfuricurvum	0	0	0.000287462	0	0
Sulfurimonas	0	0	0.000862386	0.00566219	0
Unclassified.Helicobacteraceae	0	0	0	0	1.83245e-07
Wolinella	0.000320324	0	0	0	1.46596e-06
Unclassified.Campylobacterales	0.000160162	0	0	0	1.09947e-06
unclassified.derived.from.Campylobacterales	0.000320324	0	0	0.00849329	0
Caminibacter	0	0	0	0	3.6649e-07
Nitratifractor	0	0	0.00488685	0	9.16225e-07
Sulfurovum	0	0	0	0.0169866	0
Succinatimonas	0.000320324	0	0.00287462	0.0198177	0
Colwellia	0	0	0.00258716	0.00566219	0
Idiomarina	0.00528534	0	0	0.0028311	0
Teredinibacter	0.00080081	0	0	0	1.83245e-07
Cardiobacterium	0	0	0.00172477	0	3.6649e-07
Allochromatium	0.00144146	0	0.0022997	0.0311421	3.11516e-06
Halothiobacillus	0	0	0.000574924	0.0141555	3.6649e-07
Buchnera	0	0	0.000862386	0.0028311	0
Citrobacter	0.000160162	0	0.000574924	0.0141555	0
Edwardsiella	0	0	0.000287462	0.00566219	0
Proteus	0	0	0.000862386	0.0028311	0
Rahnella	0	0	0	0.00849329	0
Xenorhabdus	0	0	0	0	5.49735e-07
Unclassified.Legionellaceae	0	0	0	0	3.6649e-07
Methylococcus	0.0312316	0	0.00316208	0.0651152	9.65701e-05
Methylomonas	0	0	0.000287462	0	0
Unclassified.Methylococcaceae	0.000160162	0	0	0	0
Alcanivorax	0.000160162	0	0	0	2.93192e-06
Candidatus.Portiera	0	0	0.000287462	0	0
Halomonas	0.000960972	0	0.000574924	0	0
Bermanella	0	0	0	0.00849329	1.83245e-07
Histophilus	0	0	0.000287462	0	0
Pasteurella	0	0	0.000287462	0	1.83245e-07
Enhydrobacter	0	0	0	0	1.83245e-07
Francisella	0.00768777	0	0.000862386	0.0226488	1.83245e-05
Aliivibrio	0	0	0	0.0169866	1.83245e-07
unclassified.derived.from.Vibrionaceae	0	0	0	0.0028311	3.6649e-07
Mariprofundus	0.000160162	0	0.000287462	0.0311421	1.09947e-06
Actinobacteria genera rel. freq. % per metagenome	OPA	DAS	BAR	LAR	TUR
Streptomyces	67.4021	59.1289	73.369	5.42379	50.3533
Frankia	13.6077	8.75996	1.47076	0.753815	12.1635
Mycobacterium	8.07475	13.157	10.2717	1.14911	14.3699
Nocardioides	2.37908	1.0683	1.58184	0.533186	1.47023
Kribbella	1.15069	2.32163	0.019847	0	0.0469606
Janibacter	0.966193	1.54485	2.0223	0	0.0563527
Unclassified.Actinomycetales	0.953336	0.733494	1.54232	68.2754	2.585
Streptosporangium	0.815768	1.10012	0.631099	0.110314	1.15234
Kineococcus	0.607487	0.95648	0.943253	0.3861	1.3792
Geodermatophilus	0.520462	0.881685	0.911568	0.0551572	0.130045
Actinosynnema	0.503346	0.661613	0.0219361	0	0.0173393
Thermobifida	0.375179	0.70684	0.0151464	0	0.138714
Corynebacterium	0.362242	0.665771	0.338965	0.487222	0.635774
Rhodococcus	0.288315	1.03155	0.146241	0.147086	0.338116
Saccharopolyspora	0.264048	0.333604	0.165391	0.00919287	0.0166168
Thermomonospora	0.173568	0.678865	1.14904	0	0.0281763
Clavibacter	0.164246	0.00139876	0.755578	0	0.140159
Kytococcus	0.149702	0.101993	0.00731204	0	0.0455156
Nocardiopsis	0.148336	0.00341919	0.00348192	0	0.00650223
Unclassified.Actinobacteria.class	0.14464	0.105062	0.313721	14.6718	1.22097
Stackebrandtia	0.130176	0.109259	0.000696385	0	0.202292
Propionibacterium	0.119569	0.352604	0.172355	0.367715	0.478998
Salinispora	0.0867838	0.470916	0.613689	0	0.072247
Cellulomonas	0.0823642	0.18992	0.221276	0.156279	0.127155
Xylanimonas	0.0815607	0.0388933	0.0186283	0.0459643	0.0108371
Renibacterium	0.0646057	0.00283637	0.009053	0	0.0541853
Nocardia	0.0597844	0.110813	0.0917487	0.0551572	0.0346786
Leifsonia	0.0574541	0.13941	1.99305	0.0367715	10.6015
Saccharomonospora	0.0390527	0.0734349	0.0445686	0.1287	0.209516
Gordonia	0.0353564	0.0172514	0.054318	0.147086	0.138714
Brevibacterium	0.0325439	0.0195826	0.00104458	0.0367715	0.0173393
Catenulispora	0.0193656	2.50728	0.0236771	0.487222	0.049128
Unclassified.Streptomycetaceae	0.0141425	0.0101022	0.0222843	1.04799	0.0216741
Conexibacter	0.0123747	0.217585	0.00243735	0	0.00433482
Beutenbergia	0.0106069	0.252554	0.0562331	0.0275786	0.0296213
Arthrobacter	0.00843731	0.00454597	0.00766023	0.266593	0.06141
Tsukamurella	0.00819625	0.0624779	0.0139277	0.0919287	0.035401
Intrasporangium	0.00674985	0.00388544	0	0	0.0238415
Kocuria	0.00602665	0.0489566	0.052403	0.0183857	0.0765818
Thermobispora	0.00570523	0.515443	0.00818252	0	0.0375685
Sanguibacter	0.00562488	0.307844	0.199862	0.183857	0.526681
unclassified.derived.from.Actinobacteria.class	0.00530345	0.00419628	0.0236771	2.72109	0.337394
Kitasatospora	0.0052231	0.00384659	0.00609337	0.413679	0
Micromonospora	0.00474097	0.00400201	0.00731204	0.395293	0.00144494
Jonesia	0.0044999	0.0346193	0.00557108	0	0.0209516
Unclassified.Micromonosporaceae	0.00425883	0.00271981	0.00539698	0	0
Brachybacterium	0.00417848	0.0228464	0.00574518	0	0.00288988
Bifidobacterium	0.00417848	0.0143761	0.0236771	0.0275786	0.141604
Nakamurella	0.00409812	0.478648	0.602025	0.211436	0.2926
Amycolatopsis	0.00401777	0.00268096	0.000174096	0	0.0202292
Actinomyces	0.00353564	0.00303065	0.00748614	0.248207	0.0130045
Aeromicrobium	0.00289279	0.00291408	0.00591927	0.303365	0
Dermacoccus	0.00249102	0	0.00417831	0.1287	0.00577976
Unclassified.Micrococcaceae	0.00176782	0.00155418	0.0045265	0	0.012282
Unclassified.Nocardioidaceae	0.00176782	0.000932506	0.00278554	0.101122	0.00433482
Rubrobacter	0.00128569	0.0198158	0.00104458	0	0.00866964
Dietzia	0.00120533	0.000738234	0	0	0.00361235
Unclassified.Nocardiaceae	0.000964264	0.000582816	0	0.0367715	0.00144494
Unclassified.Bifidobacteriaceae	0.000964264	0	0	0	0.00288988
Unclassified.Intrasporangiaceae	0.000803554	0.000427399	0	0	0.00288988
Rothia	0.000723198	0.000310835	0.000870481	0.0551572	0.00216741
Unclassified.Pseudonocardiaceae	0.000642843	0.000582816	0	0	0
Segniliparus	0.000642843	0.000427399	0.00104458	0.0643501	0
Acidimicrobium	0.000482132	0	0	0	0
Unclassified.Microbacteriaceae	0.000482132	0	0	0	0
Unclassified.Actinomycetaceae	0.000401777	0.000505108	0	0	0
Unclassified.Dermacoccaceae	0.000160711	3.88544e-05	0	0.0183857	0
Micrococcus	0.000160711	0	0	0	0.0072247
Tropheryma	0.000160711	0.000427399	0.00139277	0.00919287	0.00577976
Collinsella	0.000160711	3.88544e-05	0.000174096	0	0.00072247
Actinoplanes	8.03554e-05	0	0	0	0
Gardnerella	8.03554e-05	0.000155418	0	0.0183857	0.00072247
Acidithiomicrobium	0	0	0	0	0.00072247
Arcanobacterium	0	0.00034969	0	0	0
Mobiluncus	0	0	0.000696385	0	0
Lechevalieria	0	0	0.000174096	0	0
Microbacterium	0	7.77089e-05	0.000522289	0.00919287	0
Nesterenkonia	0	0	0.000174096	0	0
Dactylosporangium	0	0.000310835	0.00139277	0.0735429	0
Pimelobacter	0	0.000116563	0	0	0.00072247
Unclassified.Streptosporangiaceae	0	7.77089e-05	0	0	0
Atopobium	0	0	0	0.0183857	0
Eggerthella	0	0	0.000174096	0.0183857	0.00144494
Gordonibacter	0	3.88544e-05	0	0.00919287	0
Olsenella	0	0	0.000174096	0	0
Unclassified.Coriobacteriaceae	0	0.000466253	0	0.0183857	0
Cyanobacteria order rel. freq. % per metagenome	OPA	DAS	BAR	LAR	TUR
Nostocales	0.0178639	2.82051	81.4285	39.2784	34.5324
Prochlorales	1.39562	0.423077	0.00644528	0.0226912	18.8849
Unclassified unclassified (derived from Cyanobacteria)	0.221624	0	0.308139	42.3871	0
Unclassified Cyanobacteria	0.00446598	0.128205	0.00891368	1.27071	2.51799
Gloeobacterales	0.00362861	0.0512821	0.133842	0	4.31655
unclassified (derived from Cyanobacteria)	0.0011165	0.217949	0.00452541	0.930338	2.51799
Chroococcales	98.3515	96.3205	17.268	8.91763	31.8345
Oscillatoriales	0.00418686	0.0384615	0.841589	7.1931	5.39568
Cyanobacteria genera rel. freq. % per metagenome	OPA	DAS	BAR	LAR	TUR
Synechococcus	98.1818	92.8077	2.53505	2.58679	1.97842
Prochlorococcus	1.39562	0.423077	0.00644528	0.0226912	18.8849
Unclassified.unclassified.derived.from.Cyanobacteria	0.221624	0	0.308139	42.3871	0
Unclassified.unclassified.derived.from.Chroococcales	0.121419	2.05128	0.0172788	3.06331	0
Cyanobium	0.0452181	0.628205	0.00109707	0	0
Nostoc	0.0145144	2.60256	10.7718	1.65646	14.3885
Unclassified.Cyanobacteria	0.00446598	0.128205	0.00891368	1.27071	2.51799
Gloeobacter	0.00362861	0.0512821	0.133842	0	4.31655
Anabaena	0.00251211	0.0512821	70.5964	0.930338	19.4245
Cyanothece	0.00167474	0.384615	14.5327	2.70025	28.777
Lyngbya	0.00167474	0	0.00630814	1.15725	0
Unclassified.unclassified.derived.from.Oscillatoriales	0.00167474	0	0.00507394	1.08918	0
Acaryochloris	0.0011165	0.217949	0.00452541	0.930338	2.51799
Thermosynechococcus	0.000837371	0	0.035929	0	0
Trichodesmium	0.000837371	0	0.791535	0.499206	1.61871
Crocosphaera	0.000558248	0	0.0724065	0.544588	0
Raphidiopsis	0.000558248	0	0.00726808	0	0.539568
Nodularia	0.000279124	0	0.0357919	4.85591	0
Microcystis	0	0.0512821	0.0559505	0.0226912	0
Synechocystis	0	0.384615	0.0175531	0	1.07914
unclassified.derived.from.Chroococcales	0	0.0128205	0	0	0
Aphanizomenon	0	0	0.000959935	0.113456	0
Cylindrospermopsis	0	0	0.0124792	2.58679	0
Dolichospermum	0	0	0.000274267	0.272294	0.179856
Unclassified.Nostocaceae	0	0.166667	0	28.3186	0
Unclassified.Nostocales	0	0	0.00356547	0.544588	0
Arthrospira	0	0.0384615	0.00754235	0	1.07914
Microcoleus	0	0	0.0191987	2.54141	1.79856
Oscillatoria	0	0	0.0119306	1.90606	0.899281
All annotated genera rel. freq. % per metagenome	OPA	DAS	BAR	LAR	TUR
Polynucleobacter	0.0908448	0.0719991	0.222377	0.063913	98.4446
Sphingomonas	0.000554354	0.00044432	0.0316132	0.0010088	0.254813
Burkholderia	9.21593	1.12647	6.38783	16.4404	0.199914
Bradyrhizobium	0.23172	0.222546	0.190712	0.273295	0.175913
Chitinophaga	2.9755	13.1673	0.958933	6.98369	0.155027
Granulibacter	0.000935473	0.000540911	0.000619866	0.000280222	0.154593
Acidiphilium	0.00187095	0.0020091	0.0178212	0.0127781	0.107453
Novosphingobium	0.00259854	0.000482956	0.00206622	0.000358684	0.0859832
Rhodopseudomonas	0.0274405	0.086256	0.0711297	0.220322	0.072124
Opitutus	0.00398442	3.37246	0.587633	0.803677	0.0672103
Sphingopyxis	0	3.86365e-05	0.0004649	0.000112089	0.0486039
Caulobacter	0.00720661	0.0037091	0.0051139	0.00807039	0.0398254
Methylobacterium	0.0184323	0.00425001	0.0429774	0.0214874	0.0341816
Streptomyces	33.9057	35.7962	24.2228	4.92686	0.0144416
Polaromonas	10.6607	10.1314	6.86332	11.3524	0.0111058
Erythrobacter	0.000138589	0.0010625	0.00723177	0.00162529	0.0110486
Ralstonia	0.23522	0.142144	0.809236	0.799641	0.0107208
Methylocella	0.00270248	0.000173864	0.0004649	0.000425937	0.0101048
Rhodospirillum	0.0108099	0.0139091	0.00470065	0.0208037	0.00915472
Cupriavidus	0.349035	0.354103	0.595898	0.538934	0.00857536
Pseudomonas	0.110594	0.272349	0.521773	0.532915	0.0074212
Mesorhizobium	0.0495454	0.0102	0.0495893	0.0208485	0.00567742
Janthinobacterium	0.00259854	0.00256933	0.0143602	1.46225	0.0055529
Gluconobacter	0.00166306	0.000135228	0.000826489	0.000168133	0.00462001
Mycobacterium	4.87208	8.07481	3.49321	0.372695	0.00445393
Azorhizobium	0.00415766	0.00722502	0.00594039	0.0198397	0.00389494
Leifsonia	0.0351322	0.0804219	0.794979	0.00793589	0.00348419
Frankia	6.92666	6.12002	0.645488	0.209561	0.0033903
Rhizobium	0.000796885	0.00540911	0.0114159	0.0116236	0.00338727
Magnetospirillum	0.00353401	0.000792048	0.0607469	0.0763437	0.00306722
Parvibaculum	0.00225206	0.00511934	0.0018596	0.000235386	0.00275323
Pedobacter	0.25722	0.787315	0.426778	2.84441	0.00274953
Zymomonas	0.000346472	3.86365e-05	0.000619866	5.60444e-05	0.0027078
Herminiimonas	0.0193678	0.00724434	0.435301	0.545783	0.00258126
Nitrobacter	0.00187095	0.0125569	0.00294437	0.000134507	0.00239145
Bordetella	0.0851281	0.163954	0.265768	0.32629	0.00216193
Acidovorax	4.40279	5.26919	2.19076	7.80855	0.00215789
Spirosoma	0.127016	0.377401	0.613048	4.8382	0.00147371
Verminephrobacter	0.379178	0.421138	0.733302	0.727075	0.00118933
Sinorhizobium	0.00855785	0.00510002	0.0260344	0.00369893	0.00111798
Cytophaga	0.0432396	0.210839	0.143706	3.81523	0.00107423
Leptothrix	0.17185	0.256933	0.551991	4.88833	0.00105
Dyadobacter	0.0493722	0.235644	0.181311	1.64007	0.000979667
Dechloromonas	0.0296233	0.00399888	0.00723177	0.00666928	0.000914714
Methylibium	0.19541	0.362893	0.690944	5.81912	0.0008607
Agrobacterium	0.00554354	0.00324547	0.0125006	0.00322816	0.000721877
Flavobacterium	0.173166	0.449091	1.01162	12.9582	0.000640771
Azoarcus	0.00266783	0.0408001	0.0404979	0.0530292	0.000585579
Geobacter	0.00557819	0.0148751	0.104861	0.0355097	0.000560843
Oligotropha	0.000173236	0.000425001	0.000154967	3.36266e-05	0.000508848
Thiobacillus	0.00225206	0.0244183	0.00160132	0.0064339	0.000503463
Nocardioides	1.38699	0.664625	0.557725	0.0754133	0.000485627
Xanthomonas	0.00097012	0.00309092	0.0037192	0.0140223	0.000452309
Streptosporangium	0.468984	0.642602	0.204039	0.0149302	0.000385506
Kineococcus	0.309953	0.579026	0.370938	0.0706159	0.00037541
Delftia	0.495731	0.459002	1.47311	1.3322	0.000360939
Nitrosospira	0.00180165	0.0010625	0.00160132	0.0185619	0.000322068
Chromobacterium	0.0116414	0.00112046	0.0134821	0.0214538	0.000310458
Nitrosomonas	0.0349243	0.0240899	0.142828	0.0539595	0.000275962
Roseobacter	0.00779561	0.00185455	0.000154967	0.000672533	0.000275626
Hyphomonas	0.00048506	0	0	0.000224178	0.000273943
Corynebacterium	0.210378	0.434641	0.152384	0.0302976	0.000262501
Clostridium	0.00748379	0.0190864	0.00263443	0.0087093	0.000254424
Escherichia	0.00048506	0.0497252	0.00206622	0.0720283	0.000243991
Aurantimonas	6.92943e-05	0.000173864	0.000154967	0.000246595	0.000236251
Bacteroides	0.0505155	0.201161	0.0227801	0.581741	0.000210001
Chlorobium	0.000935473	0.0133103	0.0342476	0.0325057	0.000206972
Sanguibacter	0.00363795	0.160766	0.104138	0.0121056	0.000190818
Paracoccus	3.46472e-05	0.000425001	0	4.48355e-05	0.000188462
Neisseria	0.0180165	0.00338069	0.00237615	0.00246595	0.000158678
Sorangium	0.00024253	0.00255001	0.00103311	0.000571653	0.000157501
Pelodictyon	0.00072759	0.000251137	0.000154967	0.00470773	0.000156491
Propionibacterium	0.051555	0.238426	0.116483	0.00627697	0.000144375
Roseomonas	0.000796885	0.000714775	0.00123973	0.000481982	0.000126707
Methylocystis	0.00048506	0.000309092	0.000723177	0	0.000125361
Desulfovibrio	0.00291036	0.00289774	0.00878144	0.0154234	0.0001225
Cellulophaga	0.0102902	0.00954321	0.0178212	0.0149302	0.000114423
Nakamurella	0.00245995	0.289503	0.196291	0.00386706	0.000113582
Oceanicaulis	0.00398442	9.65912e-05	0	4.48355e-05	0.000111563
Acinetobacter	0.0145518	0.0215592	0.0318198	0.0215435	0.000111058
Nitrococcus	0.000415766	9.65912e-05	0.00402913	0	0.000103654
Stackebrandtia	0.0706802	0.0719412	0.000568211	0.000392311	9.75965e-05
Methylococcus	0.0108099	0.000231819	0.000723177	0.011859	9.72599e-05
Yersinia	0.000103941	3.86365e-05	0.00681853	0.0051785	8.88464e-05
Nitrosococcus	0.00145518	0.000695457	0.000671522	0.00114331	8.71637e-05
Rhodococcus	0.216198	0.657883	0.074384	0.0150647	7.87503e-05
Roseiflexus	0.00135124	0.00110114	0.000413244	7.84622e-05	7.87503e-05
Vibrio	0.00530101	0.00494547	0.0118808	0.0117693	7.26925e-05
Pelobacter	0	0.00150682	0.00614701	0.000739786	6.73079e-05
Hahella	0	0.00301365	0.000826489	3.36266e-05	6.66348e-05
Desulfomicrobium	0	0.000193182	0.000206622	0.000369893	6.56252e-05
Robiginitalea	0.000935473	0.0141216	0.0131722	0.0767584	6.05771e-05
Deinococcus	0.00180165	0.00324547	5.16555e-05	0.00030264	5.90627e-05
Leptospira	0.00436554	0.0048682	0.0201457	0.00840666	5.68752e-05
Oceanicola	0	0.000154546	0.000774833	0	5.21636e-05
Bacillus	0.00259854	0.0190478	0.0755204	0.0717592	5.18271e-05
Gluconacetobacter	0	3.86365e-05	5.16555e-05	0.00010088	5.14905e-05
Rhodobacter	0.000346472	5.79547e-05	0.00578542	0.00965084	5.06492e-05
Saccharomonospora	0.0180858	0.0827594	0.0148768	0.00219694	4.87982e-05
Cellulomonas	0.0545693	0.127114	0.0656542	0.00705038	4.84617e-05
Gordonia	0.0152447	0.0135807	0.018596	0.00161408	4.64425e-05
Clavibacter	0.0999224	0.000869321	0.374709	0.00232024	4.4928e-05
Thermobifida	0.202963	0.40522	0.00583708	0.00170375	4.17309e-05
Geodermatophilus	0.24208	0.541375	0.347745	0.00739786	3.83655e-05
Sphingobium	3.46472e-05	0.000251137	0.000309933	0.000134507	3.76924e-05
Pirellula	0.00152447	0.00077273	0.00738674	0.00375497	3.50001e-05
Salmonella	0.000138589	0.000173864	0.0314066	0.0213417	3.50001e-05
Brucella	0.000207883	0.000270455	0.0013947	0.000381102	3.39905e-05
Bifidobacterium	0.00180165	0.0300206	0.0114159	0.0010088	3.29809e-05
Renibacterium	0.0286878	0.00173864	0.00382251	0.000941546	3.28126e-05
Ochrobactrum	3.46472e-05	0.000154546	0.00144635	0.000179342	3.19713e-05
Mucilaginibacter	0.00200953	0.00233751	0.00614701	0.00382223	3.07934e-05
Thermomicrobium	0	0	0	4.48355e-05	3.02886e-05
Shewanella	0.00997838	0.00164205	0.0111576	0.00332904	2.69232e-05
Marinobacter	0.001767	0.00830685	0.00640529	0.00582862	2.69232e-05
Cyanothece	0.000381119	0.000637502	6.05532	0.394822	2.69232e-05
Polaribacter	0.0072759	0.0221001	0.00749005	0.0491621	2.42308e-05
Azospirillum	0.00024253	0.000347728	0.00123973	0.000851875	2.3726e-05
Variovorax	0.00509313	0.00415342	0.00645694	0.004293	2.1202e-05
Rhodothermus	0.000692943	0.00579547	0.0032543	0.013686	2.01924e-05
Salinispora	0.0481595	0.355842	0.23245	0.000975172	1.91828e-05
Chlamydophila	0	1.93182e-05	0	0	1.86779e-05
Starkeya	0.00048506	0.000463638	0.000826489	0.000425937	1.85097e-05
Anabaena	0.000381119	7.7273e-05	27.4043	0.943025	1.81731e-05
Brevundimonas	0	3.86365e-05	0.000206622	0.00219694	1.81731e-05
Haliangium	0	0.000502274	0.0032543	2.24178e-05	1.81731e-05
Kocuria	0.00363795	0.0300206	0.0188026	0.000515608	1.78366e-05
Prochlorococcus	0.245995	0.00119773	0.00242781	0.000145715	1.76683e-05
Achromobacter	0.00166306	0.000231819	0.000981455	0.000952755	1.71635e-05
Francisella	0.00304895	0	0.000154967	0.000448355	1.6827e-05
Anaeromyxobacter	0.000900826	0.000347728	0.00154967	0.000538026	1.61539e-05
Herbaspirillum	0.000519707	0.000482956	0.00284105	0.00122177	1.61539e-05
Dehalococcoides	0.000346472	0.000386365	5.16555e-05	0	1.61539e-05
Kribbella	0.593159	1.3267	0.00779999	0.00147957	1.54808e-05
Candidatus	0.00315289	0.00131364	0.0211788	0.00248837	1.54808e-05
Kytococcus	0.0884542	0.0531445	0.0023245	0.0010088	1.53125e-05
Catenulispora	0.00949332	1.36657	0.00893641	0.136636	1.53125e-05
Tsukamurella	0.00394978	0.0310637	0.00671522	0.00156924	1.53125e-05
Aeromonas	0.000103941	0.00077273	0.00123973	0.00206243	1.51443e-05
Legionella	0.00221742	7.7273e-05	0.00206622	0.00188309	1.48077e-05
Arthrobacter	0.00363795	0.0135614	0.00227284	0.000325057	1.43029e-05
Nostoc	0.00180165	0.00446252	4.23214	3.58475	1.34616e-05
Lactobacillus	0.000450413	0.000347728	0.000154967	0	1.34616e-05
Terriglobus	0	0	0.000516555	0.000123298	1.32933e-05
Janibacter	0.568768	0.924958	0.661397	0.00140111	1.3125e-05
Acidithiobacillus	0.0012473	0.00216364	0.102846	0.013092	1.26202e-05
Cellvibrio	0.000173236	0.000231819	0.000206622	0.0010088	1.26202e-05
Xanthobacter	0	0.000270455	0.000981455	0	1.26202e-05
Beijerinckia	6.92943e-05	5.79547e-05	0	0	1.22837e-05
Porphyromonas	0.000381119	0.00784321	0.00113642	0.0111416	1.17789e-05
Thermus	0.000381119	0.00309092	0.000206622	5.60444e-05	1.17789e-05
Alicyclobacillus	0.000277177	0.000463638	0.000516555	0	1.17789e-05
Acetobacter	0.000173236	0.000173864	0.000619866	0.000212969	1.14423e-05
Parachlamydia	0.000415766	0.000135228	0.000723177	0.000538026	1.07693e-05
Thermomonospora	0.0824602	0.461783	0.397748	0.00125539	1.04327e-05
Thermobispora	0.0030836	0.328758	0.00315099	0.00119935	9.75965e-06
Myxococcus	0.000311824	0.00618184	0.0106927	0.00538026	9.75965e-06
Planctomyces	0.0426853	0.128466	0.0906555	0.118971	9.59138e-06
Nocardia	0.0282721	0.0610843	0.0360039	0.00349717	9.42311e-06
Croceibacter	0.00692943	0.0100455	0.00671522	0.021521	9.42311e-06
Beutenbergia	0.00613255	0.136194	0.0510357	0.00322816	9.25484e-06
Afipia	0.000138589	0.000270455	0	0	9.25484e-06
Curvibacter	0.00297966	0.00272387	0.00521721	0.00256683	9.08657e-06
Halorhodospira	0.000138589	0.000482956	0	0	9.08657e-06
Albidiferax	0.00315289	0.0026466	0	0	8.9183e-06
Chryseobacterium	0.000589002	0.00065682	0.00201457	0.000851875	8.75003e-06
Paenibacillus	0.0112257	0.000869321	0.00154967	0.000750995	8.41349e-06
Campylobacter	0.000415766	0.000231819	0.0037192	0.00020176	8.24522e-06
Parabacteroides	0.00270248	0.00226023	0.0118808	0.000414729	8.07695e-06
Aromatoleum	0.000554354	0.000367047	0.0009298	0	8.07695e-06
Alteromonas	0.000138589	5.79547e-05	5.16555e-05	0.000392311	8.07695e-06
Acidobacterium	0	0.000231819	0.000619866	0.000145715	8.07695e-06
Sphingobacterium	0.00148983	0.00102387	0.00258278	0.00158045	7.57214e-06
Asticcacaulis	0.00024253	0	5.16555e-05	6.72533e-05	7.57214e-06
Psychroflexus	3.46472e-05	0	0	0.00211848	7.40387e-06
Comamonas	0.00214812	0.000811366	0.0110543	0.00142353	7.2356e-06
Gemmata	0	0.000386365	0	0.00142353	7.2356e-06
Citromicrobium	0	0.000212501	0.000309933	0	7.06733e-06
Algoriphagus	0.00135124	0.00164205	0.0128622	0.00898952	6.89906e-06
Alicycliphilus	0.000103941	0.000792048	0.00242781	0.000605279	6.89906e-06
Chelativorans	6.92943e-05	0	0.000774833	0.000280222	6.89906e-06
Brevibacterium	0.0187095	0.0146046	0.00113642	0.00210727	6.73079e-06
Shigella	6.92943e-05	0.00108182	5.16555e-05	0.000538026	6.73079e-06
Pseudoalteromonas	0.000277177	0.000386365	0.00402913	0.00276859	6.56252e-06
Marivirga	0.000935473	0.000907958	0.00521721	0.00590708	6.22598e-06
Paludibacter	0.000831532	0.00108182	0.00351258	0.00143474	6.22598e-06
Labrenzia	0.000381119	0.000270455	0.000103311	0.00020176	6.22598e-06
Staphylococcus	0.0131659	0.00440456	0.000154967	0.00638906	6.05771e-06
Gramella	0.00914685	0.00108182	0.00681853	0.119184	6.05771e-06
Rhodopirellula	0.000935473	0.00150682	0.0097629	0.00397915	6.05771e-06
Ktedonobacter	0.00169771	0.000946594	0.000568211	0	5.88944e-06
Parvularcula	6.92943e-05	0	0.00191125	7.84622e-05	5.72117e-06
Intrasporangium	0.00291036	0.00193182	0	0	5.5529e-06
Xylanimonas	0.0351669	0.0193376	0.00661191	0.00425937	5.38463e-06
Dinoroseobacter	6.92943e-05	0.000540911	0.000413244	0.000112089	5.38463e-06
Chloroherpeton	0	9.65912e-05	0.000103311	0.000717368	5.38463e-06
Actinosynnema	0.245718	0.372147	0.00785164	0.00106484	5.21636e-06
Jonesia	0.00374189	0.0255001	0.00211788	0.000325057	5.21636e-06
Syntrophus	0.000277177	5.79547e-05	0	0.00107605	5.21636e-06
Ketogulonicigenium	0.000138589	5.79547e-05	0	0	5.21636e-06
Actinobacillus	0.000554354	1.93182e-05	0.000154967	6.72533e-05	5.04809e-06
Roseovarius	0.00048506	0.000193182	0.000103311	8.9671e-05	5.04809e-06
Saccharophagus	0.000311824	5.79547e-05	0.000258278	0.000605279	5.04809e-06
Bartonella	0.00291036	0.000270455	0.00160132	0.000145715	4.71155e-06
Amycolatopsis	0.00173236	0.00133296	5.16555e-05	0	4.71155e-06
Sphaerobacter	0.00110871	0.00152614	0	4.48355e-05	4.71155e-06
Chloroflexus	0.000692943	0.000540911	0.000413244	6.72533e-05	4.71155e-06
Prasinovirus	0.000554354	0.00112046	0.000103311	0.000369893	4.71155e-06
Anoxybacillus	0	0	0	0	4.71155e-06
Saccharopolyspora	0.174448	0.181514	0.0555297	0.000493191	4.54328e-06
Leadbetterella	0.000831532	0.00077273	0.00170463	0.00155803	4.54328e-06
Hyphomicrobium	0.000277177	0.000405683	0.00149801	0.000291431	4.54328e-06
Meiothermus	3.46472e-05	0.000521593	0.000206622	0.000840666	4.20674e-06
Ahrensia	0	0	0	7.84622e-05	4.20674e-06
Prosthecochloris	0	0.000154546	0.000154967	0.000145715	4.20674e-06
Gloeobacter	0.000450413	0.00032841	0.0520688	0.000123298	4.03847e-06
Rhodomicrobium	0.000450413	0.000386365	0	0	4.03847e-06
Synechocystis	0	0.000579547	0.00785164	0.000481982	4.03847e-06
Maricaulis	0.000623649	0.00077273	0	0	3.8702e-06
Limnobacter	0	0	0	0.000470773	3.8702e-06
Synechococcus	17.6986	0.267577	1.10997	0.219784	3.70193e-06
Desulfotomaculum	0.00478131	0.00125569	0.000774833	4.48355e-05	3.53367e-06
Isosphaera	0.001178	0.000695457	0.000103311	0.00103122	3.53367e-06
Stenotrophomonas	0.00048506	0.000386365	0.000309933	0	3.53367e-06
Rickettsia	0.0024253	0.00123637	0.0018596	0.000168133	3.3654e-06
Geobacillus	0.00166306	1.93182e-05	0.000309933	0.000874293	3.3654e-06
Thiomonas	0.000311824	0.000173864	0.000206622	0	3.3654e-06
Desulfobulbus	0	0	0.000206622	0.000179342	3.3654e-06
Victivallis	0	0	5.16555e-05	0.000313849	3.3654e-06
Nocardiopsis	0.0801735	0.00210569	0.00242781	0.000336266	3.19713e-06
Microscilla	0.000935473	0.000714775	0.00366754	0.00394553	3.19713e-06
Kordia	0.000658296	0.000289774	0.000878144	0.000594071	3.19713e-06
Maribacter	0.000554354	0.000405683	0.00103311	0.00099759	3.19713e-06
Loktanella	3.46472e-05	0	0	8.9671e-05	3.19713e-06
Methylobacter	0	0.000309092	0.00108477	0.000280222	3.19713e-06
Roseibium	0	0	0	0	3.19713e-06
Sideroxydans	0	0	0	0	3.19713e-06
Actinomyces	0.00152447	0.00150682	0.00222119	0.00030264	3.02886e-06
Symbiobacterium	0.000519707	0.000367047	0	0	3.02886e-06
Serratia	0.000207883	0.000347728	0.00129139	7.84622e-05	3.02886e-06
Trichodesmium	0.000103941	0	0.314272	0.0152889	3.02886e-06
Syntrophobacter	0	0.000289774	0.000154967	3.36266e-05	3.02886e-06
Rubrobacter	0.00114336	0.0124796	0.000309933	0	2.86059e-06
Allochromatium	0.000311824	0	0.000413244	0.000123298	2.86059e-06
Hirschia	0.000311824	0	0.000516555	0	2.86059e-06
Tropheryma	0.00024253	0.000598866	0.000413244	0.000179342	2.86059e-06
Lutiella	0.000207883	3.86365e-05	0.00108477	0.00040352	2.86059e-06
Pantoea	0.000207883	0.000212501	0.000619866	0.000168133	2.86059e-06
Maritimibacter	0.000138589	0	0	5.60444e-05	2.86059e-06
Capnocytophaga	0.000346472	0.000521593	0.000826489	0.000773413	2.69232e-06
Pseudovibrio	0.00024253	0.000212501	0.000309933	0.000212969	2.69232e-06
Helicobacter	0.000103941	0.00032841	0.000671522	0.00145715	2.69232e-06
Alcanivorax	3.46472e-05	0	0	0	2.69232e-06
Citreicella	0	5.79547e-05	0	0	2.69232e-06
Jannaschia	0	0.000154546	0	0	2.69232e-06
Caldicellulosiruptor	0.00190559	0.000289774	5.16555e-05	1.12089e-05	2.52405e-06
Streptococcus	0.0127502	0.000695457	0.00537218	0.000291431	2.35578e-06
Herpetosiphon	0.00142053	0.000309092	0	0.000246595	2.35578e-06
Acaryochloris	0.000138589	0.00032841	0.00170463	0.000459564	2.35578e-06
Lautropia	0.000138589	0.000173864	0	0.000190551	2.35578e-06
Fulvimarina	3.46472e-05	0	0	2.24178e-05	2.35578e-06
Sulfitobacter	0	1.93182e-05	0	2.24178e-05	2.18751e-06
Zunongwangia	0	0.000231819	0.000671522	0.000638906	2.18751e-06
Bdellovibrio	0.00315289	0.000579547	0.00258278	0.000650115	2.01924e-06
Alistipes	0.000381119	0.00032841	0.000206622	0.000582862	2.01924e-06
Weeksella	0.000346472	0.000231819	0.000981455	0.000538026	2.01924e-06
Octadecabacter	0	0	0	0	2.01924e-06
Conexibacter	0.00776096	0.131364	0.00144635	0	1.85097e-06
Klebsiella	0.000173236	3.86365e-05	0.000723177	0.00010088	1.85097e-06
Phenylobacterium	0	0.000637502	5.16555e-05	0	1.85097e-06
Prevotella	0.00103941	0.00108182	0.00289271	0.00153562	1.6827e-06
Rubrivivax	0.000415766	0.000289774	0.0004649	0.000358684	1.6827e-06
Beggiatoa	0.000346472	1.93182e-05	0.00196291	0.000425937	1.6827e-06
Wolinella	0.000277177	0	0	0	1.6827e-06
Micrococcus	6.92943e-05	0	0	0	1.6827e-06
Microcoleus	0	0	0.00723177	0.00125539	1.6827e-06
Photobacterium	0	1.93182e-05	0.000154967	0.000313849	1.6827e-06
Brachybacterium	0.0024253	0.0113591	0.00237615	0.00040352	1.51443e-06
Leeuwenhoekiella	0.000311824	0.000251137	0.000309933	0.000414729	1.51443e-06
Listeria	0.000138589	0	0.000154967	5.60444e-05	1.51443e-06
Thermotoga	0.000103941	1.93182e-05	0.000413244	2.24178e-05	1.51443e-06
Thiocapsa	6.92943e-05	3.86365e-05	0	2.24178e-05	1.51443e-06
Archaeoglobus	0	9.65912e-05	0	0	1.51443e-06
Chlorovirus	0	0	0	0	1.51443e-06
Oceanibulbus	0	0	0.000103311	0	1.51443e-06
Dermacoccus	0.00107406	0	0.00123973	0.000156924	1.34616e-06
Carboxydothermus	0.000381119	7.7273e-05	0	0.000269013	1.34616e-06
Erwinia	0.000346472	0.000115909	0.000361589	1.12089e-05	1.34616e-06
Psychrobacter	0.000311824	0.000289774	0.00165298	0.000134507	1.34616e-06
Alkaliphilus	0.000173236	0	0	0.00010088	1.34616e-06
Desulfatibacillum	0.000138589	0.000231819	0.000568211	6.72533e-05	1.34616e-06
Oxalobacter	0.000103941	9.65912e-05	0.00284105	0.000381102	1.34616e-06
Desulfuromonas	0	0.00525456	0.000154967	0.000145715	1.34616e-06
Neorickettsia	0	7.7273e-05	0	0	1.34616e-06
Sebaldella	0	0	0	0.000269013	1.34616e-06
Waddlia	0	0	0	1.12089e-05	1.34616e-06
Dethiosulfovibrio	3.46472e-05	5.79547e-05	0	2.24178e-05	1.17789e-06
Methylotenera	0	0	0	0	1.17789e-06
T4.like.viruses	0.00900826	3.86365e-05	0.0104344	0.000907919	1.00962e-06
Spirochaeta	0.000346472	0.000212501	5.16555e-05	2.24178e-05	1.00962e-06
Oceanithermus	0.000311824	0	5.16555e-05	0	1.00962e-06
Azotobacter	0.000138589	0.000463638	0.000206622	0.00156924	1.00962e-06
Sodalis	0.000103941	0.000135228	0	0.000112089	1.00962e-06
Mariprofundus	3.46472e-05	0	5.16555e-05	0.000123298	1.00962e-06
Arthrospira	0	5.79547e-05	0.00284105	0	1.00962e-06
Ruminococcus	0	9.65912e-05	0.000154967	0.000145715	1.00962e-06
Syntrophothermus	0	0	0	3.36266e-05	1.00962e-06
Treponema	0.00110871	0.000154546	0.000103311	2.24178e-05	8.41349e-07
Blastopirellula	0.00107406	0.0224285	0.00428741	0.00184946	8.41349e-07
Kangiella	0.000831532	1.93182e-05	0.00103311	0.000448355	8.41349e-07
Dietzia	0.000519707	0.000367047	0	0	8.41349e-07
Enterobacter	0.000138589	0.000154546	0.000671522	0.000392311	8.41349e-07
Leptospirillum	0.000138589	0	0	3.36266e-05	8.41349e-07
Sutterella	0.000138589	0	0.000309933	0	8.41349e-07
Marinomonas	0.000103941	7.7273e-05	0	0.000246595	8.41349e-07
Denitrovibrio	6.92943e-05	9.65912e-05	0.00201457	0.00110968	8.41349e-07
Acetivibrio	0	0	0	0.000123298	8.41349e-07
Dehalogenimonas	0	0.000251137	0	0	8.41349e-07
Endoriftia	0	1.93182e-05	0.000258278	0	8.41349e-07
Fervidobacterium	0	0.000231819	0.000309933	1.12089e-05	8.41349e-07
Nitratifractor	0	0	0.000878144	0	8.41349e-07
Oscillatoria	0	0	0.00449403	0.000941546	8.41349e-07
Phaeobacter	0	0	0.000309933	3.36266e-05	8.41349e-07
Plesiocystis	0	0.000347728	0.000103311	0	8.41349e-07
Chromohalobacter	0.00207883	0.000270455	0	2.24178e-05	6.73079e-07
Thioalkalivibrio	0.000796885	0.000425001	0.018596	0.00020176	6.73079e-07
Riemerella	0.000381119	0.00044432	0.00108477	0.000392311	6.73079e-07
Butyrivibrio	0.000138589	7.7273e-05	0	3.36266e-05	6.73079e-07
Photorhabdus	0.000138589	7.7273e-05	0.000103311	6.72533e-05	6.73079e-07
Thermodesulfovibrio	0.000138589	0	0	0	6.73079e-07
Hydrogenobaculum	0.000103941	0	0	4.48355e-05	6.73079e-07
Acetohalobium	0	5.79547e-05	0.000154967	0	6.73079e-07
Ammonifex	0	0	5.16555e-05	0	6.73079e-07
Arsenophonus	0	3.86365e-05	5.16555e-05	0	6.73079e-07
Calditerrivibrio	0	0	0.000103311	7.84622e-05	6.73079e-07
Cronobacter	0	3.86365e-05	0.000309933	1.12089e-05	6.73079e-07
Methanocella	0	0	0	0	6.73079e-07
Desulfitobacterium	0.00173236	0.00888639	0.000619866	4.48355e-05	5.04809e-07
Thermobaculum	0.00131659	0.000907958	0.00227284	4.48355e-05	5.04809e-07
Veillonella	0.00072759	0.00108182	0	2.24178e-05	5.04809e-07
Thermaerobacter	0.000623649	0.000463638	0	3.36266e-05	5.04809e-07
Gallionella	0.000519707	0.000309092	0.0009298	1.12089e-05	5.04809e-07
Rothia	0.000311824	0.000154546	0.000258278	6.72533e-05	5.04809e-07
Eubacterium	0.000277177	0.000154546	0.00289271	0.000168133	5.04809e-07
Thiomicrospira	0.000207883	0.000367047	0.000723177	3.36266e-05	5.04809e-07
Desulfohalobium	0.000138589	0	0	2.24178e-05	5.04809e-07
Raphidiopsis	6.92943e-05	0	0.00273774	0	5.04809e-07
Persephonella	3.46472e-05	0	0	4.48355e-05	5.04809e-07
Arcobacter	0	9.65912e-05	0.000309933	8.9671e-05	5.04809e-07
Caldanaerobacter	0	0	0	0	5.04809e-07
Desulfonatronospira	0	0.000115909	0.000154967	0.00010088	5.04809e-07
Xenorhabdus	0	0	0	0	5.04809e-07
Micromonospora	0.00204418	0.00198978	0.00216953	0.000481982	3.3654e-07
Idiomarina	0.00145518	0.000154546	0	0.000145715	3.3654e-07
Eggerthella	6.92943e-05	0.000115909	5.16555e-05	2.24178e-05	3.3654e-07
Anaplasma	3.46472e-05	7.7273e-05	5.16555e-05	0	3.3654e-07
Natrialba	3.46472e-05	0	0	0	3.3654e-07
Anaerobaculum	0	0	0	4.48355e-05	3.3654e-07
Caminibacter	0	0	0	0	3.3654e-07
Cardiobacterium	0	0	0.000309933	0	3.3654e-07
Colwellia	0	0	0.0004649	0.00020176	3.3654e-07
Ferroglobus	0	0	0	0	3.3654e-07
Haloterrigena	0	0	0	3.36266e-05	3.3654e-07
Halothiobacillus	0	0	0.000103311	5.60444e-05	3.3654e-07
Kingella	0	0	0.000154967	0	3.3654e-07
Lactococcus	0	0.000173864	5.16555e-05	2.24178e-05	3.3654e-07
Methylovorus	0	0	0	0	3.3654e-07
Orientia	0	0	0	0	3.3654e-07
Orthopoxvirus	0	0	0	0	3.3654e-07
Pediococcus	0	1.93182e-05	0	0	3.3654e-07
Reinekea	0	0.000888639	0	0	3.3654e-07
Thermofilum	0	0	0	0	3.3654e-07
Haemophilus	0.00103941	3.86365e-05	0.0495893	0.0135515	1.6827e-07
Teredinibacter	0.000173236	0	0	0	1.6827e-07
Dickeya	0.000103941	7.7273e-05	0.000206622	4.48355e-05	1.6827e-07
Leuconostoc	0.000103941	0.000173864	0	1.12089e-05	1.6827e-07
Brachyspira	6.92943e-05	0.000135228	0.000103311	2.24178e-05	1.6827e-07
Collinsella	6.92943e-05	1.93182e-05	5.16555e-05	0	1.6827e-07
Mycoplasma	6.92943e-05	9.65912e-05	0.000361589	2.24178e-05	1.6827e-07
Aeropyrum	3.46472e-05	5.79547e-05	5.16555e-05	0	1.6827e-07
Chlorobaculum	3.46472e-05	0.000695457	0.000206622	0.000134507	1.6827e-07
Coccolithovirus	3.46472e-05	0	0.000206622	5.60444e-05	1.6827e-07
Gardnerella	3.46472e-05	7.7273e-05	0	2.24178e-05	1.6827e-07
Ruegeria	3.46472e-05	0.000367047	0.000154967	5.60444e-05	1.6827e-07
Terrimonas	3.46472e-05	0	0	1.12089e-05	1.6827e-07
Acidithiomicrobium	0	0	0	0	1.6827e-07
Aliivibrio	0	0	0	0.000134507	1.6827e-07
Asaia	0	0	0	0	1.6827e-07
Basfia	0	3.86365e-05	0	0	1.6827e-07
Bermanella	0	0	0	3.36266e-05	1.6827e-07
Cellulosilyticum	0	0	0	0	1.6827e-07
Collimonas	0	1.93182e-05	5.16555e-05	8.9671e-05	1.6827e-07
Deferribacter	0	0	0	0	1.6827e-07
Dialister	0	0.000115909	0.000878144	0	1.6827e-07
Dolichospermum	0	0	0.000103311	0.000134507	1.6827e-07
Enhydrobacter	0	0	0	0	1.6827e-07
Ethanoligenens	0	5.79547e-05	0	0	1.6827e-07
Mimivirus	0	0	0	0	1.6827e-07
Oribacterium	0	9.65912e-05	0	3.36266e-05	1.6827e-07
Pandoraea	0	0	0	0	1.6827e-07
Pasteurella	0	0	5.16555e-05	0.000246595	1.6827e-07
Pasteuria	0	0	0	1.12089e-05	1.6827e-07
Phaeovirus	0	0	0	0	1.6827e-07
Pimelobacter	0	5.79547e-05	0	0	1.6827e-07
Providencia	0	7.7273e-05	0.000154967	0	1.6827e-07
Solobacterium	0	1.93182e-05	0	0	1.6827e-07
Spiroplasma	0	1.93182e-05	0	0	1.6827e-07
Subdoligranulum	0	0	0	0	1.6827e-07
Cyanobium	0.00561284	0.000946594	0.000413244	0	0
Kitasatospora	0.00225206	0.00191251	0.00180794	0.0005044	0
Aeromicrobium	0.0012473	0.00144887	0.00175629	0.000369893	0
Anaerolinea	0.00110871	0.000521593	0.000361589	0	0
Thermoanaerobacter	0.00072759	0.000811366	0.00165298	0.000582862	0
Nitrospira	0.00048506	0	0	0.000257804	0
Methylosinus	0.000311824	0.000270455	0	0.000190551	0
Sagittula	0.000277177	0.000154546	0	0	0
Segniliparus	0.000277177	0.000212501	0.000309933	7.84622e-05	0
Blautia	0.00024253	7.7273e-05	0.000516555	5.60444e-05	0
Chloriridovirus	0.00024253	0	0	0	0
Congregibacter	0.00024253	0.000154546	0.000103311	4.48355e-05	0
Iridovirus	0.00024253	1.93182e-05	0	0.00010088	0
Acidimicrobium	0.000207883	0	0	0	0
Halomonas	0.000207883	0	0.000103311	0	0
Lyngbya	0.000207883	0	0.00237615	0.000571653	0
Neptuniibacter	0.000207883	5.79547e-05	0	0	0
Thermosynechococcus	0.000207883	0	0.0144635	0.000168133	0
Blattabacterium	0.000173236	0	0.000774833	0.000134507	0
Dokdonia	0.000173236	0.000115909	0.000774833	0.000369893	0
Thermoanaerobacterium	0.000173236	5.79547e-05	5.16555e-05	0	0
Moorella	0.000138589	0.000869321	0.000361589	5.60444e-05	0
Moraxella	0.000138589	0.000154546	0.00129139	0.000156924	0
Thauera	0.000138589	0	0.0009298	0.000392311	0
Thermosinus	0.000138589	0	0	0	0
Thermosipho	0.000138589	0	0	4.48355e-05	0
Acidaminococcus	0.000103941	0.000154546	5.16555e-05	0	0
Aminomonas	0.000103941	0.000154546	0.000258278	0	0
Citrobacter	0.000103941	0	0.000103311	5.60444e-05	0
Halanaerobium	0.000103941	3.86365e-05	0	0	0
Megasphaera	0.000103941	0.000115909	5.16555e-05	2.24178e-05	0
Methanoplanus	0.000103941	0	0	0	0
Mitsuokella	0.000103941	0	0	1.12089e-05	0
Selenomonas	0.000103941	1.93182e-05	0.000258278	2.24178e-05	0
Syntrophomonas	0.000103941	3.86365e-05	0.000361589	5.60444e-05	0
Thermococcus	0.000103941	1.93182e-05	0	0	0
Brevibacillus	6.92943e-05	0	0	0	0
Crocosphaera	6.92943e-05	0	0.0306834	0.00322816	0
Hoeflea	6.92943e-05	0	0	0.00010088	0
L5.like.viruses	6.92943e-05	0	0.000671522	0.000134507	0
Pyramidobacter	6.92943e-05	0	0	8.9671e-05	0
Pyrococcus	6.92943e-05	0	5.16555e-05	0	0
Salinibacter	6.92943e-05	0.000193182	0.000154967	0.000224178	0
Succinatimonas	6.92943e-05	0	0.000516555	7.84622e-05	0
Taylorella	6.92943e-05	0	0	7.84622e-05	0
Thermosediminibacter	6.92943e-05	0	0	3.36266e-05	0
Turicibacter	6.92943e-05	0	0	0	0
Actinoplanes	3.46472e-05	0	0	0	0
Aggregatibacter	3.46472e-05	1.93182e-05	0.000361589	0.000112089	0
Anaerococcus	3.46472e-05	1.93182e-05	0.000103311	0	0
Anaerostipes	3.46472e-05	7.7273e-05	0.000103311	0	0
Blastochloris	3.46472e-05	0	0	0	0
Catonella	3.46472e-05	1.93182e-05	0	0	0
Coprococcus	3.46472e-05	0	0	3.36266e-05	0
Desulfurivibrio	3.46472e-05	0	0.000154967	4.48355e-05	0
Ehrlichia	3.46472e-05	0	0	1.12089e-05	0
Eikenella	3.46472e-05	5.79547e-05	5.16555e-05	4.48355e-05	0
Enterococcus	3.46472e-05	1.93182e-05	5.16555e-05	1.12089e-05	0
Fusobacterium	3.46472e-05	0.000193182	0.000103311	0.00020176	0
Halobacterium	3.46472e-05	0	0	0	0
Hydrogenophaga	3.46472e-05	0	0	0	0
Laribacter	3.46472e-05	0.000193182	0.00144635	0.000179342	0
Methanothermobacter	3.46472e-05	1.93182e-05	5.16555e-05	0	0
Nodularia	3.46472e-05	0	0.0134821	0.0023987	0
Ornithobacterium	3.46472e-05	0	0	0	0
Peptostreptococcus	3.46472e-05	0	5.16555e-05	0	0
PhiC31.like.viruses	3.46472e-05	0	0	0	0
Stigmatella	3.46472e-05	0.000618184	0	0	0
T5.like.viruses	3.46472e-05	0	0	0	0
T7.like.viruses	3.46472e-05	0	0.000619866	1.12089e-05	0
Thermoproteus	3.46472e-05	1.93182e-05	0	0	0
Thermovibrio	3.46472e-05	9.65912e-05	0	3.36266e-05	0
Abiotrophia	0	0	0	1.12089e-05	0
Aciduliprofundum	0	0	5.16555e-05	0	0
Aminobacterium	0	0.000115909	0	0	0
Anaerotruncus	0	0	0.000309933	6.72533e-05	0
Aphanizomenon	0	0	0.000361589	5.60444e-05	0
Aquifex	0	0	5.16555e-05	0	0
Arcanobacterium	0	0.000173864	0	0	0
Atopobium	0	5.79547e-05	0	2.24178e-05	0
Azohydromonas	0	0	0	1.12089e-05	0
Bergeyella	0	0	0.000103311	4.48355e-05	0
Bilophila	0	0.000212501	0.00103311	0	0
Buchnera	0	0	0.000154967	1.12089e-05	0
Carnobacterium	0	1.93182e-05	0	2.24178e-05	0
Catenibacterium	0	0	0.000103311	0	0
Cenarchaeum	0	5.79547e-05	0	0	0
Chlamydia	0	0	0	2.24178e-05	0
Chthoniobacter	0	1.93182e-05	0	0	0
Coprobacillus	0	5.79547e-05	5.16555e-05	0	0
Coraliomargarita	0	0	0.00160132	0	0
Cylindrospermopsis	0	0	0.00470065	0.00127781	0
Dactylosporangium	0	0.000154546	0.000413244	8.9671e-05	0
Desulfarculus	0	1.93182e-05	0.000568211	0	0
Desulfotalea	0	0.000135228	0	0.000246595	0
Dictyoglomus	0	0	0.000413244	0	0
Dorea	0	0	0	2.24178e-05	0
Edwardsiella	0	0	5.16555e-05	2.24178e-05	0
Elizabethkingia	0	0	0	1.12089e-05	0
Elusimicrobium	0	0	0	4.48355e-05	0
Epsilon15.like.viruses	0	5.79547e-05	0	0	0
Epulopiscium	0	0	0.000568211	7.84622e-05	0
Eremococcus	0	3.86365e-05	0	0	0
Erysipelothrix	0	3.86365e-05	0	0	0
Exiguobacterium	0	0	5.16555e-05	2.24178e-05	0
Faecalibacterium	0	0	0.000361589	8.9671e-05	0
Ferrimonas	0	3.86365e-05	0	2.24178e-05	0
Fibrobacter	0	0	0.000258278	4.48355e-05	0
Filifactor	0	0	0	2.24178e-05	0
Finegoldia	0	0	0.000103311	0	0
Flammeovirga	0	0	5.16555e-05	5.60444e-05	0
Flexibacter	0	0	5.16555e-05	0	0
Flexithrix	0	1.93182e-05	0	0	0
Gemella	0	3.86365e-05	5.16555e-05	1.12089e-05	0
Gemmatimonas	0	0.00181592	0.000361589	0.0005044	0
Gordonibacter	0	1.93182e-05	0	1.12089e-05	0
Granulicatella	0	5.79547e-05	0	0	0
Haladaptatus	0	1.93182e-05	0.000103311	5.60444e-05	0
Halomicrobium	0	9.65912e-05	0	0	0
Halorhabdus	0	0	0.000154967	0	0
Halorubrum	0	3.86365e-05	0.000103311	2.24178e-05	0
Heliobacillus	0	1.93182e-05	0	0	0
Histophilus	0	0	5.16555e-05	0	0
Holdemania	0	1.93182e-05	0	0	0
Ilyobacter	0	0	0	0.000145715	0
Jonquetella	0	0	0	6.72533e-05	0
Kinetoplastibacterium	0	0	5.16555e-05	0	0
LUZ24.like.viruses	0	0	0	2.24178e-05	0
Lambda.like.viruses	0	0	5.16555e-05	0	0
Lechevalieria	0	0	5.16555e-05	0	0
Leptotrichia	0	0	0.000413244	4.48355e-05	0
Lymphocryptovirus	0	0	0	1.12089e-05	0
Lysinibacillus	0	1.93182e-05	0	2.24178e-05	0
Mannheimia	0	1.93182e-05	0	0	0
Mesoplasma	0	0	5.16555e-05	0	0
Methanocaldococcus	0	3.86365e-05	0	0	0
Methanoculleus	0	0	0	4.48355e-05	0
Methanoregula	0	1.93182e-05	0	0	0
Methanosaeta	0	0	5.16555e-05	6.72533e-05	0
Methanosarcina	0	5.79547e-05	0.00738674	0.00121056	0
Methanosphaera	0	1.93182e-05	0.000413244	4.48355e-05	0
Methanothermus	0	0.000115909	0	0	0
Methylomonas	0	0	5.16555e-05	0	0
Methylophaga	0	7.7273e-05	0.000258278	2.24178e-05	0
Methyloversatilis	0	0	0.000103311	5.60444e-05	0
Microbacterium	0	3.86365e-05	0.000154967	1.12089e-05	0
Microcystis	0	7.7273e-05	0.0224185	0.00317211	0
Mobiluncus	0	0	0.000206622	0	0
N4.like.viruses	0	0	0.000154967	0	0
Nanoarchaeum	0	0	0	1.12089e-05	0
Natranaerobius	0	0	5.16555e-05	0	0
Natronomonas	0	0	0.000103311	1.12089e-05	0
Nautilia	0	1.93182e-05	0	0	0
Nesterenkonia	0	0	5.16555e-05	0	0
Oenococcus	0	3.86365e-05	0	0	0
Olsenella	0	0	5.16555e-05	0	0
Oscillochloris	0	0	0.000258278	7.84622e-05	0
P1.like.viruses	0	0	5.16555e-05	0	0
Pectobacterium	0	3.86365e-05	0.000206622	0	0
Petrotoga	0	0	5.16555e-05	0	0
Phascolarctobacterium	0	0	0	2.24178e-05	0
Phi29.like.viruses	0	0	5.16555e-05	0	0
Planococcus	0	5.79547e-05	0.000103311	0	0
Prosthecobacter	0	0	0	1.12089e-05	0
Proteus	0	0	0.000154967	1.12089e-05	0
Pseudoramibacter	0	0	0	1.12089e-05	0
Pseudoxanthomonas	0	0.000425001	0	0	0
Psychromonas	0	0.000618184	0.000258278	3.36266e-05	0
Pyrobaculum	0	1.93182e-05	0	0	0
Rahnella	0	0	0	3.36266e-05	0
Roseburia	0	0	0.000103311	0	0
SP6.like.viruses	0	0	5.16555e-05	0	0
SPO1.like.viruses	0	0	0	2.24178e-05	0
Shuttleworthia	0	0	5.16555e-05	0	0
Sterolibacterium	0	0	0	1.12089e-05	0
Suipoxvirus	0	0	0.000103311	1.12089e-05	0
Sulfolobus	0	0	5.16555e-05	0	0
Sulfuricurvum	0	0	5.16555e-05	0	0
Sulfurimonas	0	0	0.000154967	2.24178e-05	0
Sulfurospirillum	0	3.86365e-05	0	5.60444e-05	0
Sulfurovum	0	0	0	6.72533e-05	0
T1.like.viruses	0	1.93182e-05	0	0	0
Tannerella	0	1.93182e-05	0	0	0
Thermanaerovibrio	0	1.93182e-05	0	2.24178e-05	0
Thermincola	0	1.93182e-05	0.000154967	0	0
Thermocrinis	0	0	0.000103311	2.24178e-05	0
Thermosphaera	0	0	0.000103311	0	0
Tolumonas	0	0.000135228	0	5.60444e-05	0
Truepera	0	0	0.000361589	0	0
VP2.like.phages	0	0	0	1.12089e-05	0
Vulcanisaeta	0	1.93182e-05	0	0	0
Weissella	0	0	0	1.12089e-05	0
Wolbachia	0	1.93182e-05	0.000309933	0	0
