# Supplementary material for: Taxon-Function Decoupling as an Adaptive Signature of Lake Microbial Metacommunities Under a Chronic Polymetallic Pollution Gradient
Source: Front Microbiol. 2018 May 3;9:869. doi: 10.3389/fmicb.2018.00869 (PMC5943556; doi:10.3389/fmicb.2018.00869)
Supplement: Supplementary File S6 — This file summarized details of NMDS correlation analysis with metadata. Each table resumed NMDS loadings (NMDS1, NMDS2), P-value of correlated trace metals of taxa (Table 1), subsystems level 1 (Table 2) and PMRGs. [file Data_Sheet_6.XLSX]

## Sheet: Cor._Taxon_NMDS__axes_to_Metals
All Genus NMDS axes fitted to Metals axes						Signif. codes: 0 ‘***’ 0.001 ‘**’ 0.01 ‘*’ 0.05 ‘.’ 0.1 ‘ ’ 1
***VECTORS	MDS1	MDS2	r2	Pr(>r)		Number of permutations: 100
Fe	0.06622	0.99781	0.5983	0.225		Goodness of fit: r2 Pr(>r)
Alu	0.04345	0.99906	0.8302	0.166667
Zn	0.12247	0.99247	0.8918	0.091667	.
Mn	0.0162	0.99987	0.944	0.025	*
Cu	0.1676	0.98586	0.8629	0.116667
Pb	0.10768	0.99419	0.4785	0.4
Cd	0.64062	0.76786	0.9984	0.008333	**
DOC	-0.43937	-0.89831	0.6948	0.308333
PH	-0.46614	-0.88471	0.9986	0.008333	**
Proteobacteria Genus NMDS axes fitted to Metals axes
***VECTORS	MDS1	MDS2	r2	Pr(>r)
Fe	-0.96643	0.25694	0.9751	0.008333	**
Alu	-0.96265	0.27074	0.9813	0.041667	*
Zn	-0.9164	0.40026	0.9669	0.016667	*
Mn	-0.96262	0.27084	0.9092	0.041667	*
Cu	-0.89318	0.4497	0.9839	0.008333	**
Pb	-0.96207	0.2728	0.9223	0.4
Cd	-0.42666	0.90441	0.9249	0.025	*
DOC	0.31939	-0.94762	0.3761	0.666667
PH	0.57267	-0.81979	0.8593	0.058333	.
Actinobacteria Genus NMDS axes fitted to Metals axes
***VECTORS	MDS1	MDS2	r2	Pr(>r)
Fe	0.93683	-0.34979	0.9963	0.008333	**
Alu	0.99008	-0.14048	0.9236	0.116667
Zn	0.99495	0.10038	0.9058	0.075	.
Mn	0.99911	-0.04215	0.8065	0.191667
Cu	0.99015	0.14	0.935	0.066667	.
Pb	0.92559	-0.37852	0.9839	0.2
Cd	0.40892	0.91257	0.924	0.05	*
DOC	-0.20306	-0.97917	0.4807	0.558333
PH	-0.51905	-0.85474	0.8371	0.15
Cyanobacteria Genus NMDS axes fitted to Metals axes
***VECTORS	MDS1	MDS2	r2	Pr(>r)
Fe	-0.83256	0.55394	0.7304	0.15
Alu	-0.90535	0.42468	0.8849	0.05	*
Zn	-0.96054	0.27816	0.8714	0.1	.
Mn	-0.93963	0.34218	0.9178	0.05	*
Cu	-0.9687	0.24824	0.8321	0.125
Pb	-0.79855	0.60192	0.6434	0.4
Cd	-0.88528	-0.46506	0.9134	0.125
DOC	0.81695	0.57671	0.8683	0.2083
PH	0.94775	0.31902	0.9515	0.075	.

## Sheet: Cor._Subs_NMDS__axes_to_Metals
Subsystems Level 1 NMDS axes fitted to Metals axes						Signif. codes: 0 ‘***’ 0.001 ‘**’ 0.01 ‘*’ 0.05 ‘.’ 0.1 ‘ ’ 1
***VECTORS	MDS1	MDS2	r2	Pr(>r)		Number of permutations: 100
Fe	-0.23378	-0.97229	0.553	0.40833		Goodness of fit: r2 Pr(>r)
Alu	-0.32703	-0.94501	0.6268	0.375
Zn	-0.36574	-0.93072	0.7444	0.24167
Mn	-0.35995	-0.93297	0.662	0.325
Cu	-0.36056	-0.93273	0.7748	0.18333
Pb	-0.21039	-0.97762	0.4926	0.6
Cd	-0.74788	-0.66384	0.9843	0.01667	*
DOC	0.8807	0.47367	0.7478	0.325
PH	0.64588	0.76344	0.9815	0.03333	*
Subsystems Level 3 NMDS axes fitted to Metals axes
Fe	-0.73724	0.67563	0.4772	0.000999	***
Alu	-0.77427	0.63285	0.7326	0.000999	***
Zn	-0.84731	0.5311	0.7845	0.000999	***
Mn	-0.77912	0.62687	0.8785	0.000999	***
Cu	-0.87385	0.48619	0.7365	0.000999	***
Pb	-0.74001	0.6726	0.3537	0.000999	***
Cd	-0.95509	-0.29633	0.9258	0.000999	***
DOC	0.99832	0.05794	0.8581	0.000999	***
PH	0.99974	0.02287	0.9472	0.000999	***
-

## Sheet: Cor._PMRGs_NMDS__axes_to_Metals
PRMGs NMDS axes fitted to Metals axes							Signif. codes: 0 ‘***’ 0.001 ‘**’ 0.01 ‘*’ 0.05 ‘.’ 0.1 ‘ ’ 1
							Number of permutations: 100
***VECTORS	MDS1	MDS2	r2	Pr(>r)			Goodness of fit: r2 Pr(>r)
Fe	-0.0504	0.99873	0.4981	0.5667
Alu	-0.06703	0.99775	0.5557	0.4583
Zn	-0.12821	0.99175	0.5828	0.4833
Mn	-0.08804	0.99612	0.5107	0.525
Cu	-0.14856	0.9889	0.5999	0.4417
Pb	-0.04323	0.99907	0.4779	0.6
Cd	-0.32694	0.94504	0.9749	0.025	*
DOC	0.4327	-0.90154	0.5254	0.45
PH	0.30034	-0.95383	0.8607	0.175
