# Supplementary material for: Taxon-Function Decoupling as an Adaptive Signature of Lake Microbial Metacommunities Under a Chronic Polymetallic Pollution Gradient
Source: Front Microbiol. 2018 May 3;9:869. doi: 10.3389/fmicb.2018.00869 (PMC5943556; doi:10.3389/fmicb.2018.00869)
Supplement: Supplementary File S7 — This file resumed diversity measures based relative abundance of taxa (genus) and function (subsystems) in Table 1 and all annotated enzymes by their EC-number in Table 2. [file Data_Sheet_7.XLSX]

## Sheet: Diversity_indexes
Diversity indexes based genus abundance
	OPA-nc	DAS-lc	BAR-mc	LAR-hc	TUR-hc
sobs	84	86	118	91	23
chao	126.857	115.077	212.6	121.667	68
ace	131.46	157.019	268.038	153.92	57.078
jackknife	135.158	115.342	243.965	121.496	60.7007
bootstrap	94.3728	98.068	135.792	101.147	26.7554
shannoneven	0.507531	0.640436	0.542353	0.549495	0.037103
simpsoneven	0.067255	0.139946	0.055951	0.064035	0.044812
shannon	2.24878	2.85272	2.5874	2.47869	0.116335
Diversity indexes based subsystems abundance
group	OPA	DAS	BAR	LAR	TUR
shannoneven	0.745551	0.732433	0.919784	0.824881	0.894068
smithwilson	0.127997	0.132394	-0.491379	-0.029686	-0.423682
shannon	2.3694	2.32771	2.92312	2.62152	2.8779
npshannon	2.3694	2.32771	2.92312	2.62152	2.8779

## Sheet: EC-number-cross-metagenomes
Metabolites EC (number)	TUR-hc	LAR-hc	DAS-lc	BAR-mc	OPA-nc
[EC:6.3.4.15]	11	9	11	14	6
[EC:2.7.8.7]	22	25	14	26	1
[EC:1.14.19.2]	8	12	5	45	3
[EC:1.-.-.- 1.5.1.34]	0	1	1	1	1
[EC:1.-.-.-]	30	37	16	14	1
[EC:1.-.-.-]	4	0	0	0	0
[EC:1.-.-.-]	68	49	43	46	1
[EC:1.-.-.-]	0	0	0	1	0
[EC:1.1.-.-]	0	0	0	0	1
[EC:1.1.1.-]	4	0	0	3	0
[EC:1.1.1.-]	86	81	25	74	3
[EC:1.1.1.-]	1	0	0	0	0
[EC:1.1.1.-]	0	0	0	0	1
[EC:1.1.1.-]	25	73	17	22	8
[EC:1.1.1.1]	1	0	0	0	1
[EC:1.1.1.1]	19	5	1	7	6
[EC:1.1.1.1]	82	34	24	54	4
[EC:1.1.1.1]	0	2	3	2	3
[EC:1.1.1.10]	0	0	0	0	1
[EC:1.1.1.100]	256	224	104	227	1
[EC:1.1.1.103]	13	8	2	19	2
[EC:1.1.1.11]	0	4	2	0	0
[EC:1.1.1.122]	13	3	3	12	1
[EC:1.1.1.125]	20	10	14	27	1
[EC:1.1.1.130]	0	1	0	0	0
[EC:1.1.1.132]	8	0	0	0	0
[EC:1.1.1.133]	61	65	18	17	2
[EC:1.1.1.14]	7	8	10	10	8
[EC:1.1.1.140]	0	0	1	0	0
[EC:1.1.1.157]	69	94	38	70	4
[EC:1.1.1.158]	75	65	36	102	5
[EC:1.1.1.169]	52	36	20	27	1
[EC:1.1.1.17]	0	3	1	0	0
[EC:1.1.1.170]	0	3	0	4	3
[EC:1.1.1.18]	16	12	12	14	1
[EC:1.1.1.184 1.1.1.189 1.1.1.197]	1	1	1	3	0
[EC:1.1.1.193]	0	0	2	0	0
[EC:1.1.1.195]	0	0	0	1	0
[EC:1.1.1.2]	9	6	4	14	9
[EC:1.1.1.205]	171	310	220	353	2
[EC:1.1.1.206]	1	2	0	0	0
[EC:1.1.1.21]	3	3	0	0	0
[EC:1.1.1.215]	34	24	7	9	9
[EC:1.1.1.22]	141	155	105	176	1
[EC:1.1.1.23]	146	127	92	146	7
[EC:1.1.1.25]	55	68	33	40	3
[EC:1.1.1.26]	20	10	7	11	1
[EC:1.1.1.262]	64	73	44	50	2
[EC:1.1.1.267]	121	136	83	135	1
[EC:1.1.1.27]	1	4	2	3	7
[EC:1.1.1.271]	65	149	71	89	8
[EC:1.1.1.272]	4	3	4	3	1
[EC:1.1.1.28]	0	2	4	4	0
[EC:1.1.1.28]	8	18	17	0	1
[EC:1.1.1.284 1.1.1.1]	66	26	13	48	3
[EC:1.1.1.29]	6	9	7	4	0
[EC:1.1.1.290]	0	1	0	0	0
[EC:1.1.1.3]	76	102	93	145	1
[EC:1.1.1.30]	58	28	9	22	1
[EC:1.1.1.31]	81	38	20	33	3
[EC:1.1.1.312]	8	18	7	17	7
[EC:1.1.1.336]	5	6	3	24	1
[EC:1.1.1.34]	1	0	0	0	0
[EC:1.1.1.35 1.1.1.178]	3	1	0	0	0
[EC:1.1.1.35 4.2.1.107]	4	1	0	2	1
[EC:1.1.1.35 4.2.1.17 5.1.2.3 5.3.3.8]	1	5	2	0	0
[EC:1.1.1.35 4.2.1.17 5.1.2.3]	47	30	10	19	1
[EC:1.1.1.35]	133	135	42	54	3
[EC:1.1.1.35]	0	0	0	0	1
[EC:1.1.1.36]	48	32	19	34	1
[EC:1.1.1.37]	91	161	91	227	1
[EC:1.1.1.37]	0	1	0	3	3
[EC:1.1.1.38]	29	32	36	121	5
[EC:1.1.1.39]	2	1	0	0	0
[EC:1.1.1.4 1.1.1.303]	4	0	1	1	0
[EC:1.1.1.40]	171	176	81	78	5
[EC:1.1.1.41]	33	6	8	10	7
[EC:1.1.1.42]	200	272	119	219	1
[EC:1.1.1.44]	64	63	35	64	5
[EC:1.1.1.45]	2	0	0	0	0
[EC:1.1.1.47]	19	7	3	1	1
[EC:1.1.1.48]	3	1	0	0	0
[EC:1.1.1.49]	121	82	41	68	4
[EC:1.1.1.50]	0	0	1	0	0
[EC:1.1.1.53]	7	1	1	4	2
[EC:1.1.1.56]	1	0	0	0	0
[EC:1.1.1.57]	3	5	1	7	3
[EC:1.1.1.58]	2	0	2	0	0
[EC:1.1.1.6]	0	5	2	0	6
[EC:1.1.1.60]	42	14	10	11	1
[EC:1.1.1.61]	3	1	0	0	0
[EC:1.1.1.62]	1	0	1	1	1
[EC:1.1.1.65]	7	1	1	0	0
[EC:1.1.1.79 1.1.1.81]	1	7	6	4	4
[EC:1.1.1.81]	45	38	12	22	1
[EC:1.1.1.82]	0	0	0	1	0
[EC:1.1.1.85]	158	161	123	184	1
[EC:1.1.1.86]	115	149	125	146	1
[EC:1.1.1.87]	0	0	0	1	0
[EC:1.1.1.88]	1	7	1	1	0
[EC:1.1.1.9]	0	9	8	5	8
[EC:1.1.1.90]	7	2	0	3	0
[EC:1.1.1.93 4.1.1.73 1.1.1.83]	63	41	21	38	3
[EC:1.1.1.94]	67	75	39	85	5
[EC:1.1.1.95]	153	154	103	178	1
[EC:1.1.2.3]	63	79	52	111	9
[EC:1.1.2.4]	71	80	71	120	7
[EC:1.1.2.8]	11	9	3	9	3
[EC:1.1.3.15]	95	111	54	102	5
[EC:1.1.3.15]	0	3	1	3	0
[EC:1.1.3.6]	0	21	13	43	4
[EC:1.1.3.8]	0	0	0	2	2
[EC:1.1.5.2]	27	14	2	5	3
[EC:1.1.5.3]	65	69	47	72	5
[EC:1.1.5.3]	0	1	0	1	0
[EC:1.1.5.4]	13	12	22	12	2
[EC:1.1.5.8]	2	0	0	1	0
[EC:1.1.99.-]	63	50	34	19	1
[EC:1.1.99.1]	126	88	57	134	8
[EC:1.1.99.10]	7	0	0	0	0
[EC:1.1.99.2]	0	1	0	3	1
[EC:1.1.99.21]	0	0	2	0	1
[EC:1.1.99.3]	3	2	0	4	4
[EC:1.10.2.2]	32	17	18	14	1
[EC:1.10.3.-]	102	14	22	7	6
[EC:1.10.3.-]	82	5	13	1	3
[EC:1.10.3.-]	8	0	0	0	0
[EC:1.10.3.-]	22	0	0	1	1
[EC:1.10.3.-]	3	2	0	6	1
[EC:1.10.3.12]	0	0	0	2	3
[EC:1.10.3.12]	2	0	0	0	1
[EC:1.10.3.3]	12	0	0	1	1
[EC:1.10.9.1]	0	2	2	5	1
[EC:1.11.1.15]	0	1	0	0	0
[EC:1.11.1.15]	1	0	1	2	1
[EC:1.11.1.21]	199	188	134	185	1
[EC:1.11.1.6]	15	1	0	0	0
[EC:1.11.1.7]	0	1	0	0	0
[EC:1.11.1.9]	72	60	39	56	3
[EC:1.12.1.2]	1	3	3	0	2
[EC:1.12.98.1]	17	11	14	11	8
[EC:1.12.99.6]	26	2	7	0	0
[EC:1.12.99.6]	11	1	0	0	0
[EC:1.13.-.-]	5	1	0	0	0
[EC:1.13.11.- 1.13.11.14]	0	1	0	0	0
[EC:1.13.11.1]	13	5	3	4	1
[EC:1.13.11.15]	2	5	5	9	7
[EC:1.13.11.2]	5	9	4	0	1
[EC:1.13.11.20]	0	3	3	0	0
[EC:1.13.11.27]	66	46	14	14	8
[EC:1.13.11.3]	2	0	2	0	0
[EC:1.13.11.3]	12	6	8	10	3
[EC:1.13.11.33]	0	0	1	0	0
[EC:1.13.11.37]	3	1	1	1	2
[EC:1.13.11.39]	5	0	0	0	0
[EC:1.13.11.4]	24	14	6	2	7
[EC:1.13.11.5]	43	49	9	14	0
[EC:1.13.11.51]	0	1	0	0	0
[EC:1.13.11.52]	0	0	0	9	7
[EC:1.13.11.53 1.13.11.54]	5	0	2	0	2
[EC:1.13.11.57]	8	3	3	1	0
[EC:1.13.11.6]	3	8	1	2	2
[EC:1.13.11.8]	8	9	3	5	3
[EC:1.13.11.8]	12	12	8	6	4
[EC:1.13.12.16]	59	33	10	17	8
[EC:1.13.12.4]	0	3	1	0	0
[EC:1.13.99.1]	8	4	3	3	4
[EC:1.14.-.-]	0	4	1	0	0
[EC:1.14.-.-]	64	29	15	79	3
[EC:1.14.11.-]	12	13	3	3	1
[EC:1.14.11.17]	72	11	8	8	1
[EC:1.14.11.18]	0	0	0	3	1
[EC:1.14.11.2]	0	8	24	5	0
[EC:1.14.11.21]	0	0	0	1	0
[EC:1.14.12.-]	0	4	1	0	0
[EC:1.14.12.-]	14	2	4	0	0
[EC:1.14.12.19]	50	24	7	4	1
[EC:1.14.12.19]	12	5	2	2	4
[EC:1.14.12.3 1.14.12.11]	1	0	0	0	0
[EC:1.14.12.7]	1	0	1	0	1
[EC:1.14.13.-]	0	1	1	1	1
[EC:1.14.13.-]	29	18	12	18	1
[EC:1.14.13.-]	5	12	2	3	1
[EC:1.14.13.-]	0	2	0	0	0
[EC:1.14.13.-]	93	6	3	16	1
[EC:1.14.13.-]	51	25	6	4	4
[EC:1.14.13.1]	38	27	18	25	2
[EC:1.14.13.127]	28	31	18	17	1
[EC:1.14.13.2]	29	25	12	16	1
[EC:1.14.13.20]	0	1	0	0	0
[EC:1.14.13.22]	71	21	4	32	1
[EC:1.14.13.39]	0	1	0	0	0
[EC:1.14.13.39]	2	2	2	0	0
[EC:1.14.13.40]	26	38	18	33	2
[EC:1.14.13.7]	22	7	7	5	4
[EC:1.14.13.70]	3	0	0	0	0
[EC:1.14.13.72]	0	1	0	0	0
[EC:1.14.13.8]	7	1	4	3	0
[EC:1.14.13.81]	35	29	18	10	1
[EC:1.14.13.82]	16	16	4	15	4
[EC:1.14.13.82]	4	0	1	1	1
[EC:1.14.13.9]	6	24	7	5	3
[EC:1.14.14.1]	0	1	0	0	0
[EC:1.14.14.1]	3	2	4	7	6
[EC:1.14.14.9]	32	1	0	3	0
[EC:1.14.15.3]	6	16	5	3	4
[EC:1.14.15.7]	6	23	12	10	4
[EC:1.14.16.1]	11	9	0	4	1
[EC:1.14.18.1]	1	0	0	0	0
[EC:1.14.19.-]	0	1	0	0	0
[EC:1.14.19.-]	33	24	24	22	9
[EC:1.14.19.-]	0	2	2	0	0
[EC:1.14.19.1]	62	123	83	82	4
[EC:1.14.19.3]	4	19	5	4	3
[EC:1.14.21.6]	0	0	1	0	0
[EC:1.14.99.3]	0	3	17	1	0
[EC:1.14.99.33]	0	0	0	1	6
[EC:1.14.99.40]	9	0	0	2	0
[EC:1.14.99.44]	2	0	0	0	0
[EC:1.15.1.1]	16	9	3	4	5
[EC:1.15.1.1]	71	104	33	54	4
[EC:1.16.3.1]	0	2	1	4	1
[EC:1.17.1.1]	21	44	41	10	1
[EC:1.17.1.2]	121	141	102	152	1
[EC:1.17.1.4 1.17.3.2]	1	0	0	1	0
[EC:1.17.1.4]	10	28	5	4	9
[EC:1.17.1.4]	31	36	16	18	2
[EC:1.17.1.4]	23	1	4	5	0
[EC:1.17.1.4]	9	0	1	0	0
[EC:1.17.1.4]	1	0	0	5	0
[EC:1.17.4.1]	0	11	11	2	1
[EC:1.17.4.1]	398	722	608	571	4
[EC:1.17.4.1]	65	214	175	103	9
[EC:1.17.4.1]	177	280	190	151	8
[EC:1.17.4.1]	93	155	98	50	2
[EC:1.17.4.2]	21	26	26	13	2
[EC:1.17.7.1]	171	185	143	230	1
[EC:1.17.99.1]	0	0	1	0	0
[EC:1.18.1.1]	17	6	3	3	1
[EC:1.18.1.2]	0	2	2	2	2
[EC:1.18.1.3]	31	2	1	7	3
[EC:1.18.6.1]	30	32	8	11	1
[EC:1.18.6.1]	0	2	2	0	0
[EC:1.18.6.1]	2	0	2	0	0
[EC:1.18.6.1]	2	2	1	0	0
[EC:1.2.-.-]	0	0	0	0	1
[EC:1.2.1.-]	11	30	11	27	2
[EC:1.2.1.-]	1	0	0	0	0
[EC:1.2.1.-]	1	14	2	41	3
[EC:1.2.1.10 1.1.1.1]	0	0	0	2	1
[EC:1.2.1.10]	9	8	5	7	1
[EC:1.2.1.11]	128	139	96	151	1
[EC:1.2.1.12]	123	179	125	203	1
[EC:1.2.1.16]	172	149	101	102	5
[EC:1.2.1.18 1.2.1.27]	142	123	95	193	1
[EC:1.2.1.19]	1	5	0	4	1
[EC:1.2.1.2]	179	249	124	238	1
[EC:1.2.1.2]	1	1	6	2	0
[EC:1.2.1.2]	10	5	4	14	1
[EC:1.2.1.20]	4	1	0	1	2
[EC:1.2.1.22 1.2.1.21]	1	0	0	1	0
[EC:1.2.1.24]	1	0	0	0	0
[EC:1.2.1.26]	2	1	1	3	0
[EC:1.2.1.28]	0	3	3	0	0
[EC:1.2.1.3]	129	234	142	237	1
[EC:1.2.1.31 1.2.1.8 1.2.1.3]	0	0	0	1	0
[EC:1.2.1.31]	0	0	1	1	0
[EC:1.2.1.32]	5	16	7	2	1
[EC:1.2.1.38 2.7.2.8]	0	3	4	3	2
[EC:1.2.1.38]	85	130	70	122	7
[EC:1.2.1.39]	7	1	4	6	3
[EC:1.2.1.41]	78	108	107	137	7
[EC:1.2.1.5]	5	3	1	3	3
[EC:1.2.1.54 1.2.1.-]	0	0	0	7	0
[EC:1.2.1.59]	4	3	3	4	4
[EC:1.2.1.60]	18	32	19	28	2
[EC:1.2.1.68]	0	1	0	0	0
[EC:1.2.1.70]	61	79	35	43	3
[EC:1.2.1.71]	22	0	0	0	0
[EC:1.2.1.75 1.1.1.298]	4	1	0	0	0
[EC:1.2.1.8]	54	74	73	184	1
[EC:1.2.1.9]	1	13	2	2	5
[EC:1.2.3.3]	2	0	0	0	0
[EC:1.2.4.1]	228	269	175	339	2
[EC:1.2.4.1]	73	72	25	63	3
[EC:1.2.4.1]	103	121	46	63	4
[EC:1.2.4.2]	240	297	261	425	3
[EC:1.2.4.4]	6	2	0	1	2
[EC:1.2.4.4]	9	8	0	5	2
[EC:1.2.4.4]	48	79	44	36	4
[EC:1.2.5.1]	8	0	0	0	0
[EC:1.2.7.1]	6	0	0	0	0
[EC:1.2.7.1]	5	0	0	0	0
[EC:1.2.7.1]	4	0	0	0	0
[EC:1.2.7.3]	77	43	14	81	3
[EC:1.2.7.3]	50	23	11	29	1
[EC:1.2.7.4 1.2.99.2 2.3.1.169]	0	3	0	0	0
[EC:1.2.7.5]	9	21	13	15	9
[EC:1.2.99.2]	142	80	37	117	8
[EC:1.2.99.2]	14	29	11	37	2
[EC:1.2.99.2]	40	22	9	34	3
[EC:1.2.99.5]	2	8	3	0	0
[EC:1.2.99.5]	0	4	3	0	0
[EC:1.21.-.-]	0	0	0	0	1
[EC:1.21.3.1]	0	2	0	11	5
[EC:1.21.4.1]	1	0	0	0	0
[EC:1.3.-.-]	0	3	2	0	1
[EC:1.3.1.-]	1	0	0	0	0
[EC:1.3.1.-]	23	28	9	29	1
[EC:1.3.1.-]	0	0	0	0	1
[EC:1.3.1.12]	9	6	9	1	3
[EC:1.3.1.12]	36	25	13	31	2
[EC:1.3.1.20 1.1.1.179]	0	1	0	1	1
[EC:1.3.1.26]	66	82	57	110	6
[EC:1.3.1.32]	3	5	3	2	1
[EC:1.3.1.33]	3	0	1	1	1
[EC:1.3.1.38]	0	1	0	0	0
[EC:1.3.1.42]	1	0	0	0	0
[EC:1.3.1.43 1.3.1.12]	2	0	2	0	1
[EC:1.3.1.44]	0	1	1	5	0
[EC:1.3.1.54]	3	0	4	0	0
[EC:1.3.1.58]	0	0	0	0	2
[EC:1.3.1.62]	5	0	0	1	0
[EC:1.3.1.70]	1	0	0	0	0
[EC:1.3.1.76 4.99.1.4]	0	2	0	3	2
[EC:1.3.1.83]	44	28	16	21	1
[EC:1.3.1.84 4.2.1.116 6.2.1.36]	5	2	0	0	0
[EC:1.3.1.85]	0	4	0	42	2
[EC:1.3.1.9 1.3.1.10]	94	100	47	106	5
[EC:1.3.3.3]	79	56	27	61	4
[EC:1.3.3.4]	1	1	0	1	0
[EC:1.3.3.5]	6	3	3	12	3
[EC:1.3.3.6]	9	12	5	0	0
[EC:1.3.5.1]	0	6	1	1	2
[EC:1.3.5.2]	2	0	1	2	2
[EC:1.3.5.5]	0	0	4	3	8
[EC:1.3.5.6]	2	1	0	3	0
[EC:1.3.7.5]	1	4	4	1	1
[EC:1.3.7.7]	76	80	51	22	3
[EC:1.3.7.7]	37	23	25	22	1
[EC:1.3.7.7]	58	48	60	25	3
[EC:1.3.7.9]	0	0	0	1	0
[EC:1.3.8.1]	20	60	19	42	2
[EC:1.3.8.4]	48	30	11	11	3
[EC:1.3.8.6]	43	107	46	60	3
[EC:1.3.8.7]	271	147	62	211	1
[EC:1.3.8.8]	9	4	2	4	5
[EC:1.3.98.1]	104	103	63	112	7
[EC:1.3.99.-]	2	1	0	0	0
[EC:1.3.99.-]	2	0	0	0	0
[EC:1.3.99.-]	0	15	0	0	0
[EC:1.3.99.-]	23	7	2	1	0
[EC:1.3.99.-]	191	257	124	248	1
[EC:1.3.99.-]	0	0	0	5	0
[EC:1.3.99.1]	25	23	8	20	1
[EC:1.3.99.1]	4	2	1	0	2
[EC:1.3.99.1]	175	249	142	271	1
[EC:1.3.99.1]	66	75	68	115	8
[EC:1.3.99.12]	0	0	0	1	0
[EC:1.3.99.22]	94	123	73	85	6
[EC:1.3.99.23]	8	0	0	2	0
[EC:1.3.99.26 1.3.99.28 1.3.99.29 1.3.99.31]	96	85	56	64	3
[EC:1.3.99.27]	28	23	7	6	5
[EC:1.4.1.1]	50	94	85	116	6
[EC:1.4.1.13 1.4.1.14]	5	6	7	6	2
[EC:1.4.1.13 1.4.1.14]	284	378	288	523	3
[EC:1.4.1.13 1.4.1.14]	106	132	88	208	1
[EC:1.4.1.2]	22	10	3	12	6
[EC:1.4.1.21]	5	6	3	2	2
[EC:1.4.1.3]	37	93	30	91	3
[EC:1.4.1.4]	7	17	2	10	5
[EC:1.4.1.9]	11	13	3	3	3
[EC:1.4.2.-]	0	2	3	2	3
[EC:1.4.3.-]	2	15	0	1	1
[EC:1.4.3.16]	100	101	96	143	7
[EC:1.4.3.19]	19	11	14	6	1
[EC:1.4.3.2]	1	0	0	0	0
[EC:1.4.3.21]	17	10	8	23	1
[EC:1.4.3.3]	2	1	0	0	3
[EC:1.4.3.4]	3	3	0	1	0
[EC:1.4.4.2]	27	4	0	5	2
[EC:1.4.4.2]	52	5	1	7	7
[EC:1.4.4.2]	138	309	208	348	2
[EC:1.4.7.1]	114	100	82	124	1
[EC:1.4.9.1]	0	0	1	0	0
[EC:1.4.99.1]	29	48	17	20	1
[EC:1.5.1.-]	0	0	1	0	0
[EC:1.5.1.10]	0	3	0	1	2
[EC:1.5.1.12]	30	52	18	30	2
[EC:1.5.1.15 3.5.4.9]	1	1	0	0	0
[EC:1.5.1.2]	33	54	26	58	2
[EC:1.5.1.20]	55	78	42	60	3
[EC:1.5.1.3 2.1.1.45]	4	12	3	0	0
[EC:1.5.1.3]	16	18	11	16	6
[EC:1.5.1.36]	1	0	0	0	0
[EC:1.5.1.38]	4	5	6	0	0
[EC:1.5.1.5 3.5.4.9 6.3.4.3]	0	1	1	2	1
[EC:1.5.1.5 3.5.4.9]	81	138	93	119	9
[EC:1.5.1.7]	7	25	14	44	2
[EC:1.5.1.8 1.5.1.9]	0	3	0	0	0
[EC:1.5.1.9]	0	3	1	1	1
[EC:1.5.3.1]	1	8	0	4	0
[EC:1.5.3.1]	63	32	9	25	1
[EC:1.5.3.1]	31	35	17	33	1
[EC:1.5.3.1]	12	5	0	0	0
[EC:1.5.3.1]	1	0	0	0	0
[EC:1.5.8.3]	9	5	2	13	1
[EC:1.5.8.4]	22	14	3	34	3
[EC:1.5.99.11]	3	4	0	37	3
[EC:1.5.99.6]	4	0	0	0	0
[EC:1.5.99.8 1.5.1.12]	52	39	36	29	1
[EC:1.5.99.8]	10	15	11	14	7
[EC:1.6.1.1]	14	8	2	0	0
[EC:1.6.1.2]	0	0	2	0	0
[EC:1.6.1.2]	88	100	88	121	6
[EC:1.6.1.2]	101	107	78	154	7
[EC:1.6.5.3 1.6.99.3]	0	2	0	1	0
[EC:1.6.5.3 1.6.99.3]	2	10	4	1	0
[EC:1.6.5.3 1.6.99.3]	2	5	3	1	0
[EC:1.6.5.3 1.6.99.3]	0	1	0	1	0
[EC:1.6.5.3 1.6.99.3]	0	0	0	1	0
[EC:1.6.5.3 1.6.99.3]	1	0	2	0	0
[EC:1.6.5.3 1.6.99.3]	0	8	1	1	0
[EC:1.6.5.3 1.6.99.3]	0	3	0	3	0
[EC:1.6.5.3]	0	0	1	0	0
[EC:1.6.5.3]	0	3	2	0	0
[EC:1.6.5.3]	0	0	0	0	1
[EC:1.6.5.3]	1	1	2	1	0
[EC:1.6.5.3]	0	2	0	0	0
[EC:1.6.5.3]	0	0	1	0	0
[EC:1.6.5.3]	0	2	2	0	0
[EC:1.6.5.3]	0	1	2	0	0
[EC:1.6.5.3]	0	1	3	3	7
[EC:1.6.5.3]	0	2	0	2	4
[EC:1.6.5.3]	0	2	0	3	2
[EC:1.6.5.3]	0	23	16	4	1
[EC:1.6.5.3]	0	0	0	5	4
[EC:1.6.5.3]	21	16	7	16	2
[EC:1.6.5.3]	0	0	0	3	3
[EC:1.6.5.3]	0	3	2	2	1
[EC:1.6.5.3]	0	0	0	0	1
[EC:1.6.5.3]	0	0	0	0	2
[EC:1.6.5.3]	0	0	0	1	0
[EC:1.6.5.3]	0	2	2	0	0
[EC:1.6.5.3]	0	4	3	0	0
[EC:1.6.5.3]	26	42	32	52	4
[EC:1.6.5.3]	50	67	51	156	8
[EC:1.6.5.3]	64	37	40	69	5
[EC:1.6.5.3]	5	2	0	9	1
[EC:1.6.5.3]	144	198	121	274	1
[EC:1.6.5.3]	40	37	26	58	3
[EC:1.6.5.3]	146	156	120	226	1
[EC:1.6.5.3]	148	148	148	200	1
[EC:1.6.5.3]	140	141	94	229	1
[EC:1.6.5.3]	41	52	34	91	5
[EC:1.6.5.3]	52	54	43	67	4
[EC:1.6.5.3]	23	36	45	88	4
[EC:1.6.5.3]	138	184	126	297	1
[EC:1.6.5.3]	92	141	84	201	1
[EC:1.6.5.3]	144	147	122	236	1
[EC:1.6.99.3]	34	24	16	16	8
[EC:1.6.99.3]	59	65	50	47	2
[EC:1.6.99.5]	39	19	12	8	1
[EC:1.7.1.1]	5	11	6	8	3
[EC:1.7.1.4]	30	13	6	3	3
[EC:1.7.1.4]	1	0	0	3	1
[EC:1.7.1.7]	15	56	54	34	3
[EC:1.7.2.1]	9	8	1	10	0
[EC:1.7.2.3]	1	1	0	0	0
[EC:1.7.2.4]	0	14	1	0	0
[EC:1.7.2.5]	10	5	2	0	0
[EC:1.7.3.3]	2	0	0	0	2
[EC:1.7.7.1]	6	16	5	1	3
[EC:1.7.7.2]	0	7	2	0	0
[EC:1.7.99.4]	39	5	0	4	1
[EC:1.7.99.4]	3	0	0	1	0
[EC:1.7.99.4]	8	1	0	1	1
[EC:1.7.99.4]	1	0	0	0	0
[EC:1.7.99.4]	0	0	2	0	0
[EC:1.7.99.7]	7	8	0	6	3
[EC:1.8.1.2]	86	67	28	33	2
[EC:1.8.1.2]	33	9	9	6	3
[EC:1.8.1.4]	249	275	178	261	1
[EC:1.8.1.7]	50	7	2	3	2
[EC:1.8.1.9]	186	168	98	190	1
[EC:1.8.2.1]	13	14	5	9	7
[EC:1.8.3.1]	3	0	0	1	0
[EC:1.8.4.8]	39	28	16	14	5
[EC:1.8.7.1]	5	13	11	3	4
[EC:1.8.98.1]	0	0	0	0	1
[EC:1.8.98.1]	0	3	0	0	0
[EC:1.9.3.1]	82	62	27	14	3
[EC:1.9.3.1]	0	0	0	1	0
[EC:1.9.3.1]	149	260	178	329	2
[EC:1.9.3.1]	53	84	41	83	4
[EC:1.9.3.1]	47	76	66	67	6
[EC:2.-.-.-]	36	25	17	18	1
[EC:2.1.1.-]	62	58	37	70	4
[EC:2.1.1.10]	7	5	6	4	6
[EC:2.1.1.104]	5	9	5	0	0
[EC:2.1.1.107 1.3.1.76 4.99.1.4]	29	18	11	10	1
[EC:2.1.1.107 4.2.1.75]	12	7	15	21	4
[EC:2.1.1.107 4.2.1.75]	0	4	0	0	0
[EC:2.1.1.107]	20	17	7	12	8
[EC:2.1.1.107]	0	12	4	5	2
[EC:2.1.1.11]	24	15	9	12	8
[EC:2.1.1.13]	359	435	290	480	3
[EC:2.1.1.130 2.1.1.131]	0	1	0	0	0
[EC:2.1.1.130 2.1.1.151]	9	0	0	0	0
[EC:2.1.1.131]	5	1	0	0	0
[EC:2.1.1.132]	9	3	9	0	4
[EC:2.1.1.133]	13	1	2	0	1
[EC:2.1.1.14]	56	35	25	45	5
[EC:2.1.1.148]	39	144	173	139	1
[EC:2.1.1.152]	0	0	2	0	0
[EC:2.1.1.163 2.1.1.201]	54	96	57	102	5
[EC:2.1.1.17 2.1.1.71]	2	0	0	0	0
[EC:2.1.1.17]	11	0	0	0	0
[EC:2.1.1.195]	7	2	3	1	0
[EC:2.1.1.196]	0	0	1	0	0
[EC:2.1.1.201]	0	0	2	1	0
[EC:2.1.1.210]	17	21	4	4	3
[EC:2.1.1.222 2.1.1.64]	52	56	24	17	2
[EC:2.1.1.250]	6	6	7	48	4
[EC:2.1.1.37]	103	407	421	121	9
[EC:2.1.1.41]	0	3	0	0	0
[EC:2.1.1.43]	0	1	0	0	0
[EC:2.1.1.45]	81	171	112	107	5
[EC:2.1.1.67]	0	0	0	1	0
[EC:2.1.1.72]	31	18	22	6	1
[EC:2.1.1.72]	17	22	26	3	2
[EC:2.1.1.80 3.1.1.61]	41	36	8	0	0
[EC:2.1.1.80]	49	17	2	0	0
[EC:2.1.1.95]	2	1	3	0	0
[EC:2.1.2.1]	148	215	130	278	2
[EC:2.1.2.10]	99	112	60	169	1
[EC:2.1.2.11]	97	84	70	127	9
[EC:2.1.2.13 1.1.1.305]	4	0	0	0	0
[EC:2.1.2.2]	41	49	34	36	1
[EC:2.1.2.2]	0	65	19	25	1
[EC:2.1.2.3 3.5.4.10]	171	169	121	211	1
[EC:2.1.2.5 4.3.1.4]	8	4	2	4	2
[EC:2.1.2.5]	3	0	2	1	4
[EC:2.1.2.9]	122	50	39	49	4
[EC:2.1.3.11]	9	19	3	13	4
[EC:2.1.3.2]	88	112	71	163	9
[EC:2.1.3.3]	30	36	23	61	3
[EC:2.1.4.1]	8	4	4	0	0
[EC:2.1.4.2]	0	0	0	0	1
[EC:2.2.1.1]	284	267	175	307	1
[EC:2.2.1.2 5.3.1.9]	6	1	0	15	8
[EC:2.2.1.2]	112	120	77	145	9
[EC:2.2.1.6]	262	345	246	363	2
[EC:2.2.1.6]	37	40	29	53	3
[EC:2.2.1.9]	2	25	16	59	3
[EC:2.3.1.-]	22	23	11	12	8
[EC:2.3.1.-]	52	39	25	32	2
[EC:2.3.1.-]	91	74	34	25	2
[EC:2.3.1.1]	51	54	44	54	2
[EC:2.3.1.101]	2	10	1	0	0
[EC:2.3.1.109]	4	6	0	0	0
[EC:2.3.1.117]	61	94	72	127	7
[EC:2.3.1.12]	79	119	66	69	4
[EC:2.3.1.15]	0	6	0	4	0
[EC:2.3.1.15]	96	38	44	75	5
[EC:2.3.1.15]	50	31	27	21	1
[EC:2.3.1.16]	0	0	0	1	0
[EC:2.3.1.16]	0	2	0	0	0
[EC:2.3.1.16]	61	135	63	106	1
[EC:2.3.1.164]	2	1	0	0	0
[EC:2.3.1.168]	6	2	0	1	0
[EC:2.3.1.170]	18	7	7	6	5
[EC:2.3.1.174]	3	0	0	2	1
[EC:2.3.1.176]	0	1	0	0	0
[EC:2.3.1.179]	168	184	144	211	1
[EC:2.3.1.180]	150	175	86	178	1
[EC:2.3.1.181]	59	54	39	83	4
[EC:2.3.1.182]	5	1	0	0	0
[EC:2.3.1.183]	23	11	7	11	7
[EC:2.3.1.19]	20	10	1	1	1
[EC:2.3.1.191]	78	83	40	65	3
[EC:2.3.1.20]	0	1	0	5	6
[EC:2.3.1.29]	50	84	30	55	3
[EC:2.3.1.30]	56	66	20	39	3
[EC:2.3.1.31]	153	139	67	128	8
[EC:2.3.1.35 2.3.1.1]	88	92	83	128	7
[EC:2.3.1.37]	43	17	6	11	1
[EC:2.3.1.39]	62	96	37	83	5
[EC:2.3.1.40 6.2.1.20]	14	8	4	18	7
[EC:2.3.1.41]	35	19	18	7	1
[EC:2.3.1.47]	69	46	26	17	1
[EC:2.3.1.48]	0	1	0	0	0
[EC:2.3.1.5]	2	0	0	0	0
[EC:2.3.1.51]	46	57	39	47	4
[EC:2.3.1.54]	5	0	0	0	0
[EC:2.3.1.57]	3	0	0	0	0
[EC:2.3.1.61]	117	181	89	172	1
[EC:2.3.1.74]	29	7	2	0	2
[EC:2.3.1.8]	12	10	8	1	3
[EC:2.3.1.8]	4	0	0	0	0
[EC:2.3.1.85]	2	0	1	0	0
[EC:2.3.1.86]	0	1	0	0	0
[EC:2.3.1.89]	0	0	0	1	0
[EC:2.3.1.9]	279	300	115	277	2
[EC:2.3.2.2]	168	158	68	101	7
[EC:2.3.2.3]	3	5	4	0	0
[EC:2.3.3.1]	131	141	115	209	1
[EC:2.3.3.10]	0	2	0	0	0
[EC:2.3.3.13]	244	229	192	443	2
[EC:2.3.3.14]	0	0	3	0	0
[EC:2.3.3.15]	12	6	10	6	8
[EC:2.3.3.5]	24	15	10	23	1
[EC:2.3.3.8]	1	0	1	0	0
[EC:2.3.3.9]	133	114	68	53	3
[EC:2.4.-.-]	32	8	4	5	1
[EC:2.4.-.-]	33	31	14	11	6
[EC:2.4.-.-]	14	2	1	4	1
[EC:2.4.1.- 3.4.-.-]	101	119	66	67	3
[EC:2.4.1.-]	42	37	26	14	1
[EC:2.4.1.-]	20	35	14	16	9
[EC:2.4.1.-]	27	27	7	0	0
[EC:2.4.1.-]	1	2	2	0	0
[EC:2.4.1.1]	127	86	45	51	4
[EC:2.4.1.10]	3	0	0	0	0
[EC:2.4.1.11]	0	5	0	0	0
[EC:2.4.1.12]	5	0	0	0	0
[EC:2.4.1.129 3.4.-.-]	3	0	0	1	0
[EC:2.4.1.129]	5	7	6	15	8
[EC:2.4.1.129]	76	95	70	91	6
[EC:2.4.1.13]	0	2	4	0	0
[EC:2.4.1.14]	0	4	0	1	0
[EC:2.4.1.144]	3	4	3	0	2
[EC:2.4.1.15]	18	2	3	4	1
[EC:2.4.1.157]	0	7	2	3	1
[EC:2.4.1.18]	91	104	48	88	3
[EC:2.4.1.182]	85	68	37	32	2
[EC:2.4.1.21]	39	52	17	28	2
[EC:2.4.1.22 2.4.1.90 2.4.1.38 2.4.1.-]	0	1	0	0	0
[EC:2.4.1.227]	68	69	41	51	5
[EC:2.4.1.232]	0	0	1	0	0
[EC:2.4.1.25]	23	20	13	26	7
[EC:2.4.1.274]	1	0	0	0	0
[EC:2.4.1.4]	4	12	0	0	0
[EC:2.4.1.46]	2	1	0	0	0
[EC:2.4.1.8]	0	6	1	0	0
[EC:2.4.1.80]	14	3	0	0	0
[EC:2.4.1.83]	82	56	45	62	2
[EC:2.4.1.90 2.4.1.-]	0	1	2	0	0
[EC:2.4.1.90 2.4.1.38 2.4.1.-]	0	0	1	0	0
[EC:2.4.2.- 4.1.3.-]	3	0	0	2	1
[EC:2.4.2.-]	44	54	28	59	3
[EC:2.4.2.1]	0	2	5	10	1
[EC:2.4.2.1]	17	39	34	64	1
[EC:2.4.2.10 4.1.1.23]	1	0	0	2	3
[EC:2.4.2.10]	55	70	41	63	3
[EC:2.4.2.11]	30	52	17	25	1
[EC:2.4.2.12]	2	7	6	1	1
[EC:2.4.2.14]	126	152	88	153	8
[EC:2.4.2.18]	71	79	42	114	5
[EC:2.4.2.19]	68	52	32	61	4
[EC:2.4.2.2]	10	7	1	11	3
[EC:2.4.2.21]	17	6	3	0	4
[EC:2.4.2.22]	7	5	0	2	2
[EC:2.4.2.28]	25	18	18	7	1
[EC:2.4.2.3]	4	15	6	11	7
[EC:2.4.2.4]	25	70	48	91	5
[EC:2.4.2.7]	26	37	26	52	3
[EC:2.4.2.8]	26	36	23	80	4
[EC:2.4.2.9]	33	53	22	67	2
[EC:2.4.2.9]	25	58	21	72	5
[EC:2.4.99.12 2.4.99.13 2.4.99.14 2.4.99.15]	34	33	21	18	1
[EC:2.4.99.18]	0	3	0	0	0
[EC:2.5.1.-]	0	1	0	0	0
[EC:2.5.1.-]	0	2	1	2	3
[EC:2.5.1.-]	75	93	30	125	8
[EC:2.5.1.-]	49	70	46	69	4
[EC:2.5.1.-]	46	59	23	19	2
[EC:2.5.1.1 2.5.1.10 2.5.1.29]	33	51	29	32	7
[EC:2.5.1.1 2.5.1.10 2.5.1.29]	4	10	21	46	1
[EC:2.5.1.1 2.5.1.10]	41	36	22	14	1
[EC:2.5.1.15]	60	59	73	81	4
[EC:2.5.1.16]	16	18	5	12	5
[EC:2.5.1.17]	37	39	20	27	1
[EC:2.5.1.18]	152	74	42	26	2
[EC:2.5.1.18]	23	8	3	10	3
[EC:2.5.1.19]	98	124	79	130	9
[EC:2.5.1.26]	2	5	0	14	8
[EC:2.5.1.3 2.7.1.50]	1	0	0	0	0
[EC:2.5.1.3]	45	12	12	5	4
[EC:2.5.1.30]	7	30	31	63	3
[EC:2.5.1.31]	92	78	38	82	6
[EC:2.5.1.44]	33	29	20	58	3
[EC:2.5.1.47]	152	90	59	108	6
[EC:2.5.1.47]	22	51	42	47	4
[EC:2.5.1.48]	28	42	18	69	2
[EC:2.5.1.49]	95	160	86	171	1
[EC:2.5.1.54 5.4.99.5]	1	1	0	0	0
[EC:2.5.1.54]	23	16	22	21	1
[EC:2.5.1.55]	77	76	34	46	5
[EC:2.5.1.56 2.5.1.57]	0	0	0	2	1
[EC:2.5.1.56]	17	51	25	37	3
[EC:2.5.1.6]	153	202	137	247	2
[EC:2.5.1.61]	73	52	32	43	2
[EC:2.5.1.62]	30	30	14	9	1
[EC:2.5.1.68]	5	3	10	24	9
[EC:2.5.1.7]	142	167	111	211	1
[EC:2.5.1.72]	104	76	70	108	8
[EC:2.5.1.74 2.5.1.-]	15	24	22	64	3
[EC:2.5.1.75]	60	63	44	113	5
[EC:2.5.1.78]	41	31	10	29	2
[EC:2.5.1.84 2.5.1.85]	0	5	2	0	0
[EC:2.5.1.86]	0	0	0	2	0
[EC:2.5.1.9]	46	46	24	38	1
[EC:2.5.1.90]	79	50	26	41	2
[EC:2.6.-.-]	9	8	28	56	4
[EC:2.6.1.-]	0	1	0	0	0
[EC:2.6.1.-]	0	0	0	1	1
[EC:2.6.1.-]	4	11	4	8	0
[EC:2.6.1.1]	13	10	4	6	3
[EC:2.6.1.1]	94	66	40	55	3
[EC:2.6.1.1]	0	2	2	6	1
[EC:2.6.1.1]	0	3	0	0	0
[EC:2.6.1.1]	0	0	0	1	0
[EC:2.6.1.11 2.6.1.-]	10	35	12	19	6
[EC:2.6.1.11 2.6.1.-]	1	0	0	0	0
[EC:2.6.1.11 2.6.1.17]	73	29	22	46	3
[EC:2.6.1.11]	31	65	38	87	4
[EC:2.6.1.13]	20	58	13	15	1
[EC:2.6.1.16]	176	217	168	213	1
[EC:2.6.1.17]	15	31	3	32	1
[EC:2.6.1.18]	40	58	26	19	2
[EC:2.6.1.19 2.6.1.22]	0	0	2	0	0
[EC:2.6.1.19 2.6.1.22]	36	39	49	79	5
[EC:2.6.1.19]	4	9	9	47	2
[EC:2.6.1.21]	15	7	3	7	4
[EC:2.6.1.36]	4	0	0	0	3
[EC:2.6.1.37]	5	21	1	4	5
[EC:2.6.1.42]	86	118	78	168	9
[EC:2.6.1.44 2.6.1.40]	2	0	1	0	2
[EC:2.6.1.44 2.6.1.45 2.6.1.51]	55	50	24	29	2
[EC:2.6.1.52]	87	114	99	137	1
[EC:2.6.1.57 2.6.1.27 2.6.1.5]	1	0	0	0	0
[EC:2.6.1.57]	25	39	25	24	2
[EC:2.6.1.62]	56	36	37	41	1
[EC:2.6.1.66 2.6.1.2]	33	47	27	93	4
[EC:2.6.1.66]	1	2	2	0	0
[EC:2.6.1.7 4.4.1.13 2.6.1.64]	0	0	0	0	1
[EC:2.6.1.7]	0	0	0	1	0
[EC:2.6.1.76]	0	1	0	2	3
[EC:2.6.1.81]	0	1	0	0	0
[EC:2.6.1.82]	3	0	2	4	1
[EC:2.6.1.83]	20	18	18	28	1
[EC:2.6.1.84]	0	1	0	4	5
[EC:2.6.1.85 4.1.3.38]	25	5	9	2	9
[EC:2.6.1.85]	14	24	39	57	3
[EC:2.6.1.85]	1	0	0	1	0
[EC:2.6.1.85]	25	23	25	35	1
[EC:2.6.1.87]	0	1	0	2	0
[EC:2.6.1.9]	129	110	77	108	5
[EC:2.6.99.2]	64	76	31	36	3
[EC:2.7.1.-]	0	17	8	8	5
[EC:2.7.1.-]	0	9	2	0	0
[EC:2.7.1.105 3.1.3.46]	1	2	0	0	0
[EC:2.7.1.106]	2	2	8	15	4
[EC:2.7.1.107]	16	16	2	11	4
[EC:2.7.1.11]	57	92	100	98	4
[EC:2.7.1.113]	2	1	2	3	3
[EC:2.7.1.12]	10	5	3	10	4
[EC:2.7.1.13]	0	0	0	1	0
[EC:2.7.1.130]	33	35	14	20	9
[EC:2.7.1.148]	64	60	51	52	3
[EC:2.7.1.15]	5	13	2	35	2
[EC:2.7.1.156 2.7.7.62]	3	0	0	2	0
[EC:2.7.1.16]	13	24	22	4	5
[EC:2.7.1.165]	1	0	0	0	0
[EC:2.7.1.167 2.7.7.70]	54	39	39	8	6
[EC:2.7.1.17]	32	67	49	89	5
[EC:2.7.1.19]	12	15	6	4	5
[EC:2.7.1.2]	45	70	29	48	3
[EC:2.7.1.20]	41	59	35	71	4
[EC:2.7.1.21]	14	37	30	53	3
[EC:2.7.1.23]	62	58	31	73	5
[EC:2.7.1.24]	28	32	7	28	1
[EC:2.7.1.25]	13	51	33	15	1
[EC:2.7.1.26 2.7.7.2]	42	38	39	39	4
[EC:2.7.1.29]	0	8	7	13	5
[EC:2.7.1.30]	89	138	62	152	1
[EC:2.7.1.31]	0	2	6	9	7
[EC:2.7.1.33]	7	9	10	17	1
[EC:2.7.1.33]	53	54	39	53	4
[EC:2.7.1.35]	20	1	0	1	0
[EC:2.7.1.36]	0	2	0	1	0
[EC:2.7.1.39]	7	44	40	67	3
[EC:2.7.1.39]	50	39	22	20	2
[EC:2.7.1.4]	22	11	3	13	1
[EC:2.7.1.40]	145	136	109	130	1
[EC:2.7.1.40]	0	2	0	0	0
[EC:2.7.1.45]	20	31	20	34	1
[EC:2.7.1.46]	0	2	0	0	0
[EC:2.7.1.48]	5	4	0	3	2
[EC:2.7.1.49 2.7.4.7 2.5.1.3]	0	2	0	0	0
[EC:2.7.1.49 2.7.4.7]	35	35	21	37	1
[EC:2.7.1.5]	10	13	4	14	5
[EC:2.7.1.50]	3	2	0	0	0
[EC:2.7.1.51]	0	1	2	1	0
[EC:2.7.1.56]	1	0	0	0	0
[EC:2.7.1.58]	5	5	2	3	3
[EC:2.7.1.59]	1	1	1	3	1
[EC:2.7.1.6]	22	20	10	32	1
[EC:2.7.1.63]	9	17	16	7	1
[EC:2.7.1.66]	13	4	0	1	0
[EC:2.7.1.67]	0	0	1	0	0
[EC:2.7.1.68]	0	1	0	1	0
[EC:2.7.1.69]	6	4	2	1	1
[EC:2.7.1.69]	2	0	0	0	0
[EC:2.7.1.69]	0	1	0	0	1
[EC:2.7.1.69]	0	0	0	1	0
[EC:2.7.1.69]	0	0	2	4	1
[EC:2.7.1.69]	15	0	0	1	0
[EC:2.7.1.69]	2	0	0	0	0
[EC:2.7.1.69]	0	0	4	0	1
[EC:2.7.1.69]	0	5	13	5	6
[EC:2.7.1.69]	0	0	0	1	0
[EC:2.7.1.69]	21	27	9	12	6
[EC:2.7.1.69]	12	8	5	7	5
[EC:2.7.1.71 4.2.3.4]	18	8	2	15	5
[EC:2.7.1.71]	35	50	16	37	2
[EC:2.7.1.73]	1	0	0	0	0
[EC:2.7.1.76]	1	2	0	0	0
[EC:2.7.1.82]	0	0	2	1	1
[EC:2.7.1.90]	17	22	28	31	1
[EC:2.7.1.92]	0	13	9	7	5
[EC:2.7.11.1]	0	1	0	0	0
[EC:2.7.11.1]	0	1	0	0	0
[EC:2.7.11.1]	0	1	3	0	0
[EC:2.7.11.1]	1	0	0	0	0
[EC:2.7.11.1]	0	1	0	0	0
[EC:2.7.11.1]	0	3	0	0	0
[EC:2.7.11.1]	0	1	0	0	0
[EC:2.7.11.1]	0	2	0	0	0
[EC:2.7.11.1]	0	1	0	0	0
[EC:2.7.11.1]	0	2	0	0	0
[EC:2.7.11.1]	1	2	1	3	1
[EC:2.7.11.1]	0	2	0	0	0
[EC:2.7.11.11]	0	8	0	0	0
[EC:2.7.11.11]	0	1	0	0	0
[EC:2.7.11.12]	0	1	0	0	0
[EC:2.7.11.13]	0	1	0	0	0
[EC:2.7.11.13]	1	0	0	0	0
[EC:2.7.11.17]	0	1	0	0	0
[EC:2.7.11.17]	0	1	0	0	0
[EC:2.7.11.22 2.7.11.23]	1	0	2	0	0
[EC:2.7.11.22]	2	0	0	0	0
[EC:2.7.11.22]	0	1	0	0	0
[EC:2.7.11.22]	0	1	0	0	0
[EC:2.7.11.24]	0	2	1	0	0
[EC:2.7.11.25]	0	1	0	0	0
[EC:2.7.11.26]	0	1	0	0	0
[EC:2.7.12.1]	1	0	0	0	0
[EC:2.7.13.3]	1	0	0	0	0
[EC:2.7.13.3]	0	2	1	3	0
[EC:2.7.13.3]	0	0	0	1	0
[EC:2.7.13.3]	3	2	1	5	4
[EC:2.7.13.3]	9	1	0	0	0
[EC:2.7.13.3]	34	5	0	0	1
[EC:2.7.13.3]	105	39	18	10	4
[EC:2.7.13.3]	0	7	5	0	0
[EC:2.7.13.3]	1	0	0	0	0
[EC:2.7.13.3]	3	3	0	4	1
[EC:2.7.13.3]	2	0	1	1	0
[EC:2.7.13.3]	1	16	7	18	6
[EC:2.7.13.3]	6	0	0	1	0
[EC:2.7.13.3]	22	13	12	2	2
[EC:2.7.13.3]	1	0	0	0	0
[EC:2.7.13.3]	0	0	0	1	0
[EC:2.7.13.3]	45	34	14	20	1
[EC:2.7.13.3]	2	3	0	1	0
[EC:2.7.13.3]	73	4	2	2	3
[EC:2.7.13.3]	4	1	0	0	0
[EC:2.7.13.3]	0	4	0	1	0
[EC:2.7.13.3]	3	0	0	6	4
[EC:2.7.13.3]	10	17	28	61	2
[EC:2.7.13.3]	0	0	2	3	6
[EC:2.7.13.3]	0	1	0	0	0
[EC:2.7.13.3]	24	1	0	1	0
[EC:2.7.13.3]	0	0	0	1	0
[EC:2.7.13.3]	0	1	0	0	0
[EC:2.7.13.3]	9	6	0	0	0
[EC:2.7.13.3]	3	3	6	1	0
[EC:2.7.13.3]	0	2	0	0	0
[EC:2.7.13.3]	2	0	1	1	0
[EC:2.7.13.3]	0	0	0	0	1
[EC:2.7.13.3]	4	1	0	1	0
[EC:2.7.13.3]	1	0	3	0	1
[EC:2.7.13.3]	2	2	3	3	2
[EC:2.7.13.3]	1	0	0	0	0
[EC:2.7.13.3]	7	37	18	18	7
[EC:2.7.13.3]	2	0	0	0	0
[EC:2.7.13.3]	0	0	0	1	0
[EC:2.7.13.3]	0	0	2	1	1
[EC:2.7.13.3]	1	1	0	1	1
[EC:2.7.2.1]	34	10	4	0	2
[EC:2.7.2.11 1.2.1.41]	0	0	0	0	1
[EC:2.7.2.11]	87	101	89	114	9
[EC:2.7.2.2]	0	1	0	0	0
[EC:2.7.2.3]	148	185	107	218	1
[EC:2.7.2.4 1.1.1.3]	3	31	1	17	6
[EC:2.7.2.4]	128	117	88	150	1
[EC:2.7.2.8]	80	71	61	90	6
[EC:2.7.3.3]	2	7	6	2	2
[EC:2.7.3.9]	47	3	4	1	1
[EC:2.7.4.- 2.7.4.14]	0	1	0	0	0
[EC:2.7.4.1]	208	236	147	314	1
[EC:2.7.4.14]	39	37	21	38	4
[EC:2.7.4.16]	115	120	58	126	5
[EC:2.7.4.22]	90	105	71	120	8
[EC:2.7.4.23]	6	0	0	0	0
[EC:2.7.4.3]	45	65	36	71	6
[EC:2.7.4.6]	62	43	37	61	5
[EC:2.7.4.8]	48	40	28	57	3
[EC:2.7.4.9]	63	48	42	62	3
[EC:2.7.6.1]	89	122	121	189	1
[EC:2.7.6.2]	2	5	1	2	1
[EC:2.7.6.3]	15	13	14	12	1
[EC:2.7.6.5]	206	228	175	340	2
[EC:2.7.7.-]	112	133	96	128	9
[EC:2.7.7.-]	0	2	0	0	0
[EC:2.7.7.1 3.6.1.-]	10	4	0	2	0
[EC:2.7.7.12]	20	40	27	30	2
[EC:2.7.7.13]	9	14	40	54	3
[EC:2.7.7.13]	79	83	42	35	1
[EC:2.7.7.14]	0	0	0	1	1
[EC:2.7.7.15]	0	1	1	0	0
[EC:2.7.7.18]	42	30	23	12	1
[EC:2.7.7.19]	62	75	72	122	7
[EC:2.7.7.23 2.3.1.157]	125	93	96	151	8
[EC:2.7.7.23]	0	0	0	1	0
[EC:2.7.7.23]	6	1	1	0	0
[EC:2.7.7.24]	111	132	75	94	6
[EC:2.7.7.27]	66	44	31	31	2
[EC:2.7.7.3]	46	48	49	53	4
[EC:2.7.7.3]	0	1	0	0	1
[EC:2.7.7.33]	68	27	7	16	1
[EC:2.7.7.38]	48	52	25	19	1
[EC:2.7.7.39]	4	31	23	6	3
[EC:2.7.7.4 2.7.1.25]	46	34	20	53	3
[EC:2.7.7.4 2.7.1.25]	0	3	0	0	0
[EC:2.7.7.4]	86	51	40	71	5
[EC:2.7.7.4]	63	72	34	35	2
[EC:2.7.7.4]	1	3	6	3	5
[EC:2.7.7.41]	35	46	32	40	2
[EC:2.7.7.43]	2	10	2	15	9
[EC:2.7.7.50 3.1.3.33]	0	0	0	2	0
[EC:2.7.7.53]	0	2	9	0	2
[EC:2.7.7.6]	13	15	12	1	3
[EC:2.7.7.6]	6	3	2	0	0
[EC:2.7.7.6]	8	2	3	2	0
[EC:2.7.7.6]	89	105	73	25	8
[EC:2.7.7.6]	131	119	92	26	1
[EC:2.7.7.6]	6	8	2	1	1
[EC:2.7.7.6]	11	16	7	3	2
[EC:2.7.7.6]	114	136	137	129	1
[EC:2.7.7.6]	14	16	7	6	2
[EC:2.7.7.6]	393	438	339	520	4
[EC:2.7.7.6]	12	12	16	2	0
[EC:2.7.7.6]	138	206	148	224	1
[EC:2.7.7.6]	406	495	347	504	3
[EC:2.7.7.6]	17	27	20	29	1
[EC:2.7.7.60 4.6.1.12]	17	8	5	5	8
[EC:2.7.7.60]	20	24	21	15	1
[EC:2.7.7.63]	6	7	5	4	5
[EC:2.7.7.64]	0	0	1	0	0
[EC:2.7.7.65]	1	0	0	2	1
[EC:2.7.7.7 4.2.99.-]	3	1	0	0	0
[EC:2.7.7.7 4.2.99.-]	0	1	1	0	0
[EC:2.7.7.7]	0	1	5	0	0
[EC:2.7.7.7]	184	276	190	324	2
[EC:2.7.7.7]	333	541	405	618	4
[EC:2.7.7.7]	0	0	0	1	1
[EC:2.7.7.7]	73	66	45	79	4
[EC:2.7.7.7]	18	5	3	5	2
[EC:2.7.7.7]	42	42	29	28	1
[EC:2.7.7.7]	45	35	23	41	1
[EC:2.7.7.7]	78	71	26	77	3
[EC:2.7.7.7]	89	95	76	118	6
[EC:2.7.7.7]	2	6	2	3	2
[EC:2.7.7.7]	3	12	11	7	8
[EC:2.7.7.72 3.1.3.- 3.1.4.-]	34	68	26	33	2
[EC:2.7.7.73]	0	1	0	1	0
[EC:2.7.7.75]	22	31	14	23	2
[EC:2.7.7.8]	260	251	163	303	2
[EC:2.7.7.9]	53	37	32	64	3
[EC:2.7.8.-]	53	9	4	9	8
[EC:2.7.8.-]	0	12	9	14	0
[EC:2.7.8.13]	119	157	109	162	1
[EC:2.7.8.17]	0	1	0	0	0
[EC:2.7.8.24]	0	1	0	3	1
[EC:2.7.8.25]	0	0	3	0	0
[EC:2.7.8.26]	4	6	0	2	0
[EC:2.7.8.30]	29	3	5	18	7
[EC:2.7.8.5]	44	47	36	60	3
[EC:2.7.8.8]	35	46	22	34	2
[EC:2.7.9.1]	87	81	50	136	1
[EC:2.7.9.2]	49	133	96	66	5
[EC:2.7.9.3]	59	53	14	33	2
[EC:2.8.1.-]	144	149	84	116	7
[EC:2.8.1.-]	9	1	1	2	3
[EC:2.8.1.1 2.8.1.2]	63	48	31	43	3
[EC:2.8.1.6]	75	49	24	37	2
[EC:2.8.1.7 4.4.1.16]	49	84	51	131	1
[EC:2.8.1.7]	134	133	59	110	8
[EC:2.8.2.1]	0	0	0	0	2
[EC:2.8.3.-]	9	2	2	16	1
[EC:2.8.3.-]	4	1	0	3	0
[EC:2.8.3.1]	2	1	1	0	0
[EC:2.8.3.12]	14	1	4	16	1
[EC:2.8.3.12]	8	0	5	8	1
[EC:2.8.3.5]	50	36	23	21	1
[EC:2.8.3.5]	42	61	15	13	7
[EC:2.8.3.5]	7	0	0	3	2
[EC:2.8.3.6]	14	4	3	2	5
[EC:2.8.3.6]	23	6	11	8	8
[EC:2.8.3.8]	1	0	0	0	0
[EC:2.8.3.8]	5	0	0	0	0
[EC:2.9.1.1]	22	10	3	15	2
[EC:2.9.1.2]	0	3	0	0	0
[EC:3.-.-.-]	0	1	0	0	0
[EC:3.-.-.-]	2	0	2	0	0
[EC:3.1.-.-]	0	1	0	0	0
[EC:3.1.-.-]	107	123	72	49	3
[EC:3.1.-.-]	33	53	58	145	8
[EC:3.1.-.-]	98	117	44	72	5
[EC:3.1.1.-]	6	7	4	8	3
[EC:3.1.1.1 3.1.1.84 3.1.1.56]	57	24	8	17	1
[EC:3.1.1.1]	4	3	1	4	1
[EC:3.1.1.11]	3	0	0	2	0
[EC:3.1.1.15]	1	0	0	0	0
[EC:3.1.1.17]	77	34	11	59	3
[EC:3.1.1.23]	1	2	0	0	0
[EC:3.1.1.24]	7	15	5	0	3
[EC:3.1.1.3]	4	9	4	0	6
[EC:3.1.1.31]	6	0	0	5	1
[EC:3.1.1.31]	12	6	4	4	4
[EC:3.1.1.4]	1	0	0	0	0
[EC:3.1.1.41]	3	4	5	0	0
[EC:3.1.1.45]	89	80	34	56	1
[EC:3.1.1.47]	2	0	1	8	2
[EC:3.1.1.5]	0	0	1	0	0
[EC:3.1.1.5]	5	1	1	0	0
[EC:3.1.1.57]	14	21	7	9	8
[EC:3.1.1.61]	83	23	11	3	4
[EC:3.1.1.61]	0	2	2	0	0
[EC:3.1.1.75]	96	46	23	26	1
[EC:3.1.1.78]	0	1	0	0	0
[EC:3.1.11.-]	19	2	0	1	0
[EC:3.1.11.1]	2	6	0	1	1
[EC:3.1.11.2]	113	83	66	77	5
[EC:3.1.11.5]	14	31	14	14	1
[EC:3.1.11.5]	4	17	3	5	7
[EC:3.1.11.5]	29	56	30	28	1
[EC:3.1.11.6]	85	83	45	66	4
[EC:3.1.11.6]	15	23	10	10	1
[EC:3.1.13.-]	0	0	1	0	0
[EC:3.1.13.-]	0	1	0	0	0
[EC:3.1.13.-]	7	3	0	0	0
[EC:3.1.2.- 3.1.1.5]	9	10	3	10	7
[EC:3.1.2.-]	1	0	0	2	0
[EC:3.1.2.-]	4	8	2	0	1
[EC:3.1.2.-]	17	13	0	29	1
[EC:3.1.2.-]	14	7	3	1	2
[EC:3.1.2.1]	7	1	0	0	0
[EC:3.1.2.12]	14	4	4	0	0
[EC:3.1.2.14]	0	1	0	0	0
[EC:3.1.2.15]	0	1	0	0	0
[EC:3.1.2.23]	3	5	1	6	3
[EC:3.1.2.28]	2	2	3	0	0
[EC:3.1.2.4]	2	0	0	0	0
[EC:3.1.2.6]	85	31	19	29	2
[EC:3.1.21.2]	4	15	33	25	2
[EC:3.1.22.1]	3	0	0	2	1
[EC:3.1.22.4]	38	63	31	60	2
[EC:3.1.26.11]	3	17	14	16	9
[EC:3.1.26.12]	71	104	94	132	8
[EC:3.1.26.4]	46	26	13	22	2
[EC:3.1.26.4]	60	64	29	66	3
[EC:3.1.26.4]	6	7	2	17	0
[EC:3.1.3.-]	2	0	2	4	4
[EC:3.1.3.1]	31	23	20	23	6
[EC:3.1.3.1]	10	71	17	22	1
[EC:3.1.3.10]	0	1	0	0	0
[EC:3.1.3.11 3.1.3.37]	0	5	0	1	1
[EC:3.1.3.11]	33	94	33	25	3
[EC:3.1.3.11]	1	0	2	0	3
[EC:3.1.3.11]	50	27	25	82	5
[EC:3.1.3.12]	3	0	0	0	0
[EC:3.1.3.15]	1	0	0	0	2
[EC:3.1.3.16 3.1.3.48]	0	1	0	0	0
[EC:3.1.3.16]	0	3	0	0	0
[EC:3.1.3.16]	0	9	0	0	0
[EC:3.1.3.16]	0	4	1	0	0
[EC:3.1.3.18]	55	45	52	34	1
[EC:3.1.3.2]	4	0	0	0	0
[EC:3.1.3.2]	6	0	2	2	0
[EC:3.1.3.2]	0	0	0	2	0
[EC:3.1.3.25]	78	51	50	69	5
[EC:3.1.3.27]	10	20	9	7	2
[EC:3.1.3.27]	0	2	1	1	0
[EC:3.1.3.3 2.7.1.39]	0	3	1	10	5
[EC:3.1.3.3]	50	35	34	90	3
[EC:3.1.3.41]	0	0	0	1	0
[EC:3.1.3.45]	15	22	15	12	8
[EC:3.1.3.5 3.6.1.45]	0	0	2	0	0
[EC:3.1.3.5]	26	28	21	22	1
[EC:3.1.3.5]	50	58	19	46	2
[EC:3.1.3.71]	0	8	8	3	1
[EC:3.1.3.74]	0	0	0	1	0
[EC:3.1.3.77]	3	1	1	1	3
[EC:3.1.3.8]	0	7	3	0	1
[EC:3.1.3.82 3.1.3.83]	23	23	14	16	1
[EC:3.1.4.16]	11	0	0	0	0
[EC:3.1.4.17]	0	1	0	1	3
[EC:3.1.4.3]	26	0	0	1	0
[EC:3.1.4.46]	14	33	20	39	3
[EC:3.1.4.50]	0	1	1	0	0
[EC:3.1.5.1]	52	70	55	98	5
[EC:3.1.6.1]	83	99	54	159	8
[EC:3.1.6.12]	1	1	0	5	2
[EC:3.1.6.13]	6	6	2	12	8
[EC:3.1.6.14]	3	2	1	2	3
[EC:3.1.6.2]	5	0	0	1	1
[EC:3.1.6.4]	3	3	0	1	3
[EC:3.1.6.8]	4	5	0	24	8
[EC:3.1.7.2]	11	16	12	19	8
[EC:3.11.1.1]	7	3	0	0	0
[EC:3.11.1.2]	11	6	3	15	4
[EC:3.13.1.1]	17	7	0	3	4
[EC:3.2.1.1]	1	4	1	0	6
[EC:3.2.1.1]	8	3	3	0	0
[EC:3.2.1.10]	0	2	0	4	0
[EC:3.2.1.108 3.2.1.62]	0	0	0	1	0
[EC:3.2.1.147]	7	4	3	0	0
[EC:3.2.1.15]	4	0	0	0	0
[EC:3.2.1.17]	0	0	1	0	0
[EC:3.2.1.18]	0	1	0	6	1
[EC:3.2.1.20]	87	88	28	55	3
[EC:3.2.1.21]	33	25	13	26	1
[EC:3.2.1.21]	87	43	13	37	2
[EC:3.2.1.21]	54	10	2	9	6
[EC:3.2.1.22]	55	15	22	55	2
[EC:3.2.1.22]	16	3	0	10	1
[EC:3.2.1.23]	26	5	2	0	2
[EC:3.2.1.23]	2	0	0	1	1
[EC:3.2.1.23]	81	12	26	48	5
[EC:3.2.1.24]	9	16	11	15	1
[EC:3.2.1.25]	10	17	12	0	5
[EC:3.2.1.26]	0	1	1	0	1
[EC:3.2.1.28]	1	0	0	0	0
[EC:3.2.1.3]	5	0	0	0	0
[EC:3.2.1.31]	29	0	0	0	0
[EC:3.2.1.35]	0	0	0	0	1
[EC:3.2.1.37]	20	0	0	0	0
[EC:3.2.1.39]	1	1	0	1	1
[EC:3.2.1.4]	33	41	28	15	2
[EC:3.2.1.45]	0	12	5	2	1
[EC:3.2.1.46]	0	1	0	0	0
[EC:3.2.1.51]	99	35	13	23	1
[EC:3.2.1.52]	44	33	28	18	2
[EC:3.2.1.52]	28	19	10	31	1
[EC:3.2.1.54]	0	2	1	1	0
[EC:3.2.1.55]	48	12	6	0	0
[EC:3.2.1.58]	0	1	0	0	0
[EC:3.2.1.80]	0	1	0	0	0
[EC:3.2.1.84]	0	7	0	0	0
[EC:3.2.1.85]	8	6	7	0	0
[EC:3.2.1.86]	0	0	0	5	0
[EC:3.2.1.91]	0	3	2	3	1
[EC:3.2.1.93]	0	2	0	0	0
[EC:3.2.1.96]	0	1	1	0	0
[EC:3.2.2.- 4.2.99.18]	2	0	1	1	0
[EC:3.2.2.- 4.2.99.18]	0	0	0	0	2
[EC:3.2.2.- 4.2.99.18]	1	3	1	4	0
[EC:3.2.2.-]	64	55	32	60	2
[EC:3.2.2.-]	0	6	0	13	0
[EC:3.2.2.1]	9	6	2	21	3
[EC:3.2.2.20]	17	13	4	18	1
[EC:3.2.2.21]	11	4	0	0	0
[EC:3.2.2.21]	29	17	18	21	8
[EC:3.2.2.21]	10	4	0	1	1
[EC:3.2.2.27]	35	47	18	51	3
[EC:3.2.2.4]	20	27	6	10	9
[EC:3.2.2.8]	0	1	1	1	1
[EC:3.2.2.9]	14	14	11	10	5
[EC:3.3.1.1]	223	268	215	292	2
[EC:3.3.2.10]	2	0	0	0	0
[EC:3.3.2.6]	0	2	1	0	0
[EC:3.3.2.8]	0	2	0	3	0
[EC:3.3.2.9]	16	5	0	2	3
[EC:3.4.-.-]	16	33	14	10	7
[EC:3.4.-.-]	50	36	29	29	1
[EC:3.4.-.-]	0	1	0	0	0
[EC:3.4.11.1 3.4.11.5]	0	0	0	0	2
[EC:3.4.11.1]	153	129	94	191	1
[EC:3.4.11.2]	1	0	0	3	1
[EC:3.4.11.2]	150	116	80	107	7
[EC:3.4.11.23]	0	0	1	1	2
[EC:3.4.11.3]	1	1	0	1	0
[EC:3.4.11.5]	44	25	14	26	1
[EC:3.4.11.7]	0	0	0	2	1
[EC:3.4.13.-]	0	9	2	8	9
[EC:3.4.14.5]	42	44	10	43	2
[EC:3.4.15.1]	7	3	0	0	0
[EC:3.4.16.4 3.4.21.-]	28	15	22	9	1
[EC:3.4.16.4]	19	39	12	17	1
[EC:3.4.16.4]	3	7	8	6	2
[EC:3.4.16.5]	0	4	1	0	0
[EC:3.4.21.-]	13	21	31	69	3
[EC:3.4.21.107]	3	4	2	0	1
[EC:3.4.21.4]	0	1	0	0	0
[EC:3.4.21.53]	258	197	94	130	1
[EC:3.4.21.83]	42	14	3	27	2
[EC:3.4.21.89]	77	72	39	51	3
[EC:3.4.21.92]	139	162	198	211	1
[EC:3.4.22.15]	4	7	3	1	0
[EC:3.4.23.36]	42	35	24	43	2
[EC:3.4.23.43 2.1.1.-]	2	0	0	2	0
[EC:3.4.24.-]	70	34	13	27	2
[EC:3.4.24.11]	4	3	11	4	7
[EC:3.4.24.15]	0	2	0	0	0
[EC:3.4.24.23]	1	0	0	0	0
[EC:3.4.24.25]	0	0	0	0	1
[EC:3.4.24.29]	0	1	0	0	0
[EC:3.4.25.1]	3	0	0	24	1
[EC:3.4.25.1]	0	1	0	0	0
[EC:3.4.25.1]	4	0	0	12	8
[EC:3.4.25.1]	0	1	0	0	0
[EC:3.4.25.1]	0	2	0	0	0
[EC:3.5.1.-]	29	21	9	26	7
[EC:3.5.1.1]	31	21	9	13	1
[EC:3.5.1.10]	48	34	40	41	3
[EC:3.5.1.107]	1	0	0	0	0
[EC:3.5.1.108]	71	78	31	46	3
[EC:3.5.1.11]	99	73	18	20	1
[EC:3.5.1.15]	0	0	3	0	2
[EC:3.5.1.16]	25	29	7	6	5
[EC:3.5.1.18]	69	68	39	49	4
[EC:3.5.1.19 3.5.1.-]	5	10	4	6	1
[EC:3.5.1.2]	22	10	7	2	4
[EC:3.5.1.24]	20	4	6	0	0
[EC:3.5.1.25]	9	25	4	15	6
[EC:3.5.1.26]	11	15	10	5	5
[EC:3.5.1.32]	82	88	51	65	4
[EC:3.5.1.38]	1	0	0	0	0
[EC:3.5.1.4]	73	65	31	39	3
[EC:3.5.1.41]	7	3	3	2	0
[EC:3.5.1.44]	7	2	2	4	0
[EC:3.5.1.49]	12	2	3	1	2
[EC:3.5.1.5]	8	10	7	4	4
[EC:3.5.1.5]	0	4	3	0	0
[EC:3.5.1.5]	4	4	4	2	3
[EC:3.5.1.5]	37	66	35	26	1
[EC:3.5.1.53]	26	28	19	72	5
[EC:3.5.1.54]	27	14	5	0	0
[EC:3.5.1.56]	11	1	0	2	0
[EC:3.5.1.59]	6	1	0	1	1
[EC:3.5.1.6]	2	5	6	7	1
[EC:3.5.1.68]	8	4	1	0	0
[EC:3.5.1.98]	0	0	1	0	0
[EC:3.5.2.10]	30	14	13	13	1
[EC:3.5.2.14]	109	29	13	32	1
[EC:3.5.2.14]	81	26	12	41	1
[EC:3.5.2.15]	6	0	0	0	0
[EC:3.5.2.17]	2	3	2	4	4
[EC:3.5.2.2]	39	29	16	49	8
[EC:3.5.2.3]	174	234	142	232	1
[EC:3.5.2.5]	0	4	0	2	0
[EC:3.5.2.6]	18	29	8	6	1
[EC:3.5.2.7]	16	53	26	43	2
[EC:3.5.2.9]	76	50	39	26	3
[EC:3.5.3.1]	7	14	0	5	1
[EC:3.5.3.11]	55	58	54	117	5
[EC:3.5.3.12]	19	22	17	22	1
[EC:3.5.3.13]	0	5	1	1	3
[EC:3.5.3.23]	16	0	0	0	0
[EC:3.5.3.3]	1	0	0	0	0
[EC:3.5.3.4]	0	1	0	2	1
[EC:3.5.3.6]	1	3	0	2	2
[EC:3.5.3.8]	0	6	2	4	4
[EC:3.5.4.-]	6	4	2	10	4
[EC:3.5.4.1]	39	19	6	7	8
[EC:3.5.4.12]	7	58	50	22	1
[EC:3.5.4.13]	73	78	50	104	8
[EC:3.5.4.19]	25	21	17	31	1
[EC:3.5.4.2]	34	16	8	18	3
[EC:3.5.4.26 1.1.1.193]	61	57	36	40	3
[EC:3.5.4.26]	0	1	0	0	0
[EC:3.5.4.27]	0	4	1	0	0
[EC:3.5.4.3]	8	15	2	2	0
[EC:3.5.4.4]	44	52	51	89	6
[EC:3.5.4.5]	17	19	21	29	2
[EC:3.5.5.1]	31	18	10	8	7
[EC:3.5.5.7]	3	1	0	0	0
[EC:3.5.99.2]	5	0	0	0	0
[EC:3.5.99.3]	19	13	4	64	4
[EC:3.5.99.6]	7	44	11	11	1
[EC:3.5.99.7]	11	14	15	4	6
[EC:3.6.1.-]	0	1	0	0	0
[EC:3.6.1.-]	32	24	19	5	8
[EC:3.6.1.1]	223	294	181	336	2
[EC:3.6.1.11 3.6.1.40]	0	4	1	2	2
[EC:3.6.1.11]	66	39	21	45	3
[EC:3.6.1.13]	22	11	11	6	8
[EC:3.6.1.19]	38	53	39	69	3
[EC:3.6.1.22]	10	16	3	21	1
[EC:3.6.1.23]	37	89	70	93	5
[EC:3.6.1.26]	3	0	1	0	0
[EC:3.6.1.27]	56	87	50	78	5
[EC:3.6.1.3]	4	3	3	0	0
[EC:3.6.1.31 3.5.4.19 1.1.1.23]	0	3	0	1	0
[EC:3.6.1.31 3.5.4.19]	3	19	0	8	1
[EC:3.6.1.31]	20	19	7	18	1
[EC:3.6.1.41]	30	33	24	19	1
[EC:3.6.1.54]	21	35	18	15	1
[EC:3.6.1.7]	6	4	4	1	1
[EC:3.6.3.-]	19	16	9	11	1
[EC:3.6.3.-]	3	1	0	0	1
[EC:3.6.3.-]	7	3	2	1	2
[EC:3.6.3.-]	85	87	40	37	1
[EC:3.6.3.-]	0	0	0	3	0
[EC:3.6.3.-]	0	0	1	0	0
[EC:3.6.3.-]	135	120	40	54	3
[EC:3.6.3.-]	5	1	0	9	0
[EC:3.6.3.-]	9	11	11	11	8
[EC:3.6.3.-]	2	0	3	0	0
[EC:3.6.3.-]	59	78	40	35	2
[EC:3.6.3.-]	22	11	11	8	1
[EC:3.6.3.-]	132	135	65	111	5
[EC:3.6.3.-]	0	0	0	1	0
[EC:3.6.3.-]	4	0	0	7	6
[EC:3.6.3.12]	109	12	12	0	0
[EC:3.6.3.12]	106	11	8	0	0
[EC:3.6.3.12]	20	3	9	0	0
[EC:3.6.3.14]	0	1	0	0	0
[EC:3.6.3.14]	5	1	1	0	1
[EC:3.6.3.14]	3	3	0	0	1
[EC:3.6.3.14]	0	4	0	0	0
[EC:3.6.3.14]	0	6	0	0	0
[EC:3.6.3.14]	0	5	2	0	0
[EC:3.6.3.14]	0	2	0	0	0
[EC:3.6.3.14]	0	0	2	0	0
[EC:3.6.3.14]	0	9	0	0	0
[EC:3.6.3.14]	51	88	49	63	5
[EC:3.6.3.14]	27	38	19	22	1
[EC:3.6.3.14]	12	37	19	44	3
[EC:3.6.3.14]	188	204	155	216	1
[EC:3.6.3.14]	178	187	158	209	1
[EC:3.6.3.14]	18	18	14	11	1
[EC:3.6.3.14]	22	22	20	29	1
[EC:3.6.3.14]	65	98	30	93	5
[EC:3.6.3.14]	2	0	0	0	0
[EC:3.6.3.14]	39	28	11	10	2
[EC:3.6.3.14]	5	0	1	0	0
[EC:3.6.3.17]	0	1	0	1	0
[EC:3.6.3.17]	4	1	0	1	0
[EC:3.6.3.17]	0	2	1	1	3
[EC:3.6.3.17]	40	36	32	68	6
[EC:3.6.3.17]	1	1	0	0	0
[EC:3.6.3.17]	1	2	1	1	3
[EC:3.6.3.19]	6	6	0	0	1
[EC:3.6.3.20]	28	16	4	10	5
[EC:3.6.3.25]	37	23	18	11	7
[EC:3.6.3.27]	111	105	87	160	9
[EC:3.6.3.28]	39	22	8	35	1
[EC:3.6.3.29]	24	20	9	9	9
[EC:3.6.3.30]	41	55	35	56	2
[EC:3.6.3.31]	42	53	53	112	8
[EC:3.6.3.32]	1	4	6	29	2
[EC:3.6.3.33]	0	0	0	1	0
[EC:3.6.3.34]	25	40	44	90	4
[EC:3.6.3.40]	1	0	0	3	2
[EC:3.6.3.41]	19	8	2	9	4
[EC:3.6.3.6]	5	1	0	0	0
[EC:3.6.3.8]	0	0	1	0	0
[EC:3.6.3.9]	1	1	0	0	1
[EC:3.6.4.-]	122	119	50	60	4
[EC:3.6.4.-]	23	11	13	0	0
[EC:3.6.4.-]	1	1	0	2	0
[EC:3.6.4.12]	1	1	2	0	0
[EC:3.6.4.12]	133	194	161	165	1
[EC:3.6.4.12]	2	3	1	0	0
[EC:3.6.4.12]	25	51	58	121	8
[EC:3.6.4.12]	0	0	0	2	0
[EC:3.6.4.12]	0	0	2	0	0
[EC:3.6.4.12]	0	2	0	0	0
[EC:3.6.4.12]	0	1	0	0	0
[EC:3.6.4.12]	124	173	146	242	1
[EC:3.6.4.12]	71	149	48	69	3
[EC:3.6.4.12]	34	53	26	24	2
[EC:3.6.4.12]	109	141	92	159	1
[EC:3.6.4.12]	260	292	221	402	2
[EC:3.6.4.13]	0	1	0	0	0
[EC:3.6.4.13]	0	0	0	0	1
[EC:3.6.4.13]	2	3	0	0	0
[EC:3.6.4.13]	1	0	0	0	0
[EC:3.6.4.13]	0	1	0	0	0
[EC:3.6.4.13]	2	0	0	0	1
[EC:3.6.4.13]	0	6	2	0	0
[EC:3.6.4.13]	47	64	34	35	2
[EC:3.6.4.13]	1	1	0	0	0
[EC:3.6.4.13]	0	1	0	0	0
[EC:3.6.4.13]	0	0	0	0	1
[EC:3.6.4.13]	7	18	15	0	0
[EC:3.6.4.13]	21	11	3	1	0
[EC:3.6.4.13]	1	1	0	5	1
[EC:3.6.4.13]	96	143	38	68	4
[EC:3.6.4.13]	0	0	0	0	2
[EC:3.6.4.6]	2	0	0	0	1
[EC:3.7.1.-]	0	0	0	1	0
[EC:3.7.1.-]	9	29	25	35	3
[EC:3.7.1.-]	0	1	0	0	0
[EC:3.7.1.12 2.1.1.131]	0	5	4	1	3
[EC:3.7.1.2]	25	30	1	9	7
[EC:3.7.1.3]	30	56	18	74	3
[EC:3.7.1.5]	6	2	1	2	0
[EC:3.8.1.-]	1	1	0	2	2
[EC:3.8.1.2]	49	24	10	12	7
[EC:3.8.1.3]	11	21	8	9	1
[EC:4.-.-.-]	18	3	2	0	0
[EC:4.-.-.-]	0	2	2	1	0
[EC:4.-.-.-]	38	40	57	157	8
[EC:4.-.-.-]	0	0	2	0	0
[EC:4.1.-.-]	7	0	0	0	0
[EC:4.1.1.-]	2	5	1	8	6
[EC:4.1.1.-]	0	0	0	1	0
[EC:4.1.1.-]	64	69	22	32	1
[EC:4.1.1.-]	19	32	6	7	9
[EC:4.1.1.11]	17	25	6	7	1
[EC:4.1.1.15]	0	1	0	1	5
[EC:4.1.1.17]	110	36	22	15	2
[EC:4.1.1.18]	29	28	13	18	1
[EC:4.1.1.19]	0	0	1	0	0
[EC:4.1.1.19]	17	36	21	20	2
[EC:4.1.1.19]	44	49	24	59	3
[EC:4.1.1.2]	3	0	0	0	0
[EC:4.1.1.20 2.7.2.4]	0	0	0	2	0
[EC:4.1.1.20]	118	135	75	156	1
[EC:4.1.1.21]	4	1	0	2	0
[EC:4.1.1.22]	0	0	0	1	0
[EC:4.1.1.23]	68	76	44	113	4
[EC:4.1.1.25]	6	0	0	0	0
[EC:4.1.1.28]	16	1	0	6	7
[EC:4.1.1.3]	4	0	3	0	3
[EC:4.1.1.3]	0	0	0	0	1
[EC:4.1.1.31]	118	208	138	191	1
[EC:4.1.1.32]	144	153	67	131	1
[EC:4.1.1.33]	0	1	0	1	0
[EC:4.1.1.36 6.3.2.5]	78	118	59	103	6
[EC:4.1.1.36]	1	0	0	0	2
[EC:4.1.1.37]	106	68	54	49	5
[EC:4.1.1.39]	19	9	7	3	6
[EC:4.1.1.39]	4	14	4	3	2
[EC:4.1.1.4]	13	2	1	1	1
[EC:4.1.1.41]	1	0	1	3	1
[EC:4.1.1.41]	0	1	0	0	1
[EC:4.1.1.44]	24	10	3	4	4
[EC:4.1.1.45]	13	25	9	25	1
[EC:4.1.1.46]	9	3	0	2	0
[EC:4.1.1.47]	27	21	9	7	6
[EC:4.1.1.48]	71	72	43	77	4
[EC:4.1.1.49]	59	30	10	15	5
[EC:4.1.1.5]	1	1	0	0	0
[EC:4.1.1.50]	4	5	0	7	3
[EC:4.1.1.55]	10	7	0	3	5
[EC:4.1.1.61]	2	0	0	0	0
[EC:4.1.1.65]	51	66	36	59	1
[EC:4.1.1.68 5.3.3.-]	2	12	6	15	1
[EC:4.1.1.7]	7	11	3	8	5
[EC:4.1.1.74]	8	15	11	0	1
[EC:4.1.1.75]	0	0	0	5	3
[EC:4.1.1.77]	3	7	12	1	0
[EC:4.1.1.8]	18	4	16	22	1
[EC:4.1.1.86]	1	1	0	1	2
[EC:4.1.1.9]	44	13	10	16	6
[EC:4.1.2.-]	21	31	13	8	1
[EC:4.1.2.13]	52	61	32	93	6
[EC:4.1.2.13]	100	87	63	76	4
[EC:4.1.2.14 4.1.3.16]	14	18	7	10	4
[EC:4.1.2.17]	10	15	12	1	6
[EC:4.1.2.20]	0	3	3	2	0
[EC:4.1.2.21]	8	12	3	17	5
[EC:4.1.2.22]	27	2	0	0	2
[EC:4.1.2.25 2.7.6.3 2.5.1.15]	0	1	0	0	0
[EC:4.1.2.25 2.7.6.3]	1	1	0	3	4
[EC:4.1.2.25]	10	16	17	8	4
[EC:4.1.2.27]	4	1	0	6	1
[EC:4.1.2.4]	27	59	46	100	6
[EC:4.1.2.40]	1	0	0	0	0
[EC:4.1.2.40]	4	0	2	0	0
[EC:4.1.2.43 5.3.1.27]	0	0	1	1	1
[EC:4.1.2.43]	0	3	7	1	8
[EC:4.1.2.5]	32	61	49	80	6
[EC:4.1.2.9]	21	2	2	0	3
[EC:4.1.3.-]	78	78	73	110	6
[EC:4.1.3.17]	13	18	11	5	2
[EC:4.1.3.24]	24	6	4	27	1
[EC:4.1.3.27 2.4.2.18]	6	0	1	3	3
[EC:4.1.3.27]	121	132	98	212	1
[EC:4.1.3.27]	8	4	0	0	0
[EC:4.1.3.27]	40	34	27	53	4
[EC:4.1.3.3]	4	1	1	3	0
[EC:4.1.3.30]	19	27	17	24	1
[EC:4.1.3.36]	29	61	52	117	7
[EC:4.1.3.38]	2	0	0	0	2
[EC:4.1.3.39]	14	9	10	8	1
[EC:4.1.3.4]	44	45	14	26	1
[EC:4.1.3.40]	3	0	0	1	0
[EC:4.1.3.6 4.1.3.34]	49	36	28	36	3
[EC:4.1.99.1]	14	0	0	0	0
[EC:4.1.99.12]	141	140	57	127	8
[EC:4.1.99.2]	4	0	0	0	0
[EC:4.2.1.-]	19	19	8	16	1
[EC:4.2.1.-]	18	5	2	1	2
[EC:4.2.1.-]	3	5	10	10	9
[EC:4.2.1.-]	0	0	2	2	1
[EC:4.2.1.1]	8	6	5	4	0
[EC:4.2.1.1]	70	105	55	61	5
[EC:4.2.1.1]	2	0	1	0	1
[EC:4.2.1.10 1.1.1.25]	3	2	2	0	0
[EC:4.2.1.10]	40	54	22	63	3
[EC:4.2.1.109]	4	0	0	1	0
[EC:4.2.1.11]	172	207	143	308	2
[EC:4.2.1.113]	20	22	29	46	3
[EC:4.2.1.12]	30	31	28	15	1
[EC:4.2.1.126]	12	26	7	26	1
[EC:4.2.1.131]	16	11	7	9	6
[EC:4.2.1.17]	1	3	1	1	0
[EC:4.2.1.17]	397	338	118	322	2
[EC:4.2.1.18]	0	0	0	1	1
[EC:4.2.1.18]	7	17	9	6	2
[EC:4.2.1.19 3.1.3.15]	0	18	3	7	5
[EC:4.2.1.19]	62	53	35	68	5
[EC:4.2.1.2]	87	103	105	198	1
[EC:4.2.1.2]	0	2	0	0	0
[EC:4.2.1.2]	94	113	69	63	4
[EC:4.2.1.20]	21	37	40	49	1
[EC:4.2.1.20]	0	0	3	3	0
[EC:4.2.1.20]	50	65	82	74	5
[EC:4.2.1.20]	147	168	145	215	1
[EC:4.2.1.22]	15	40	14	12	4
[EC:4.2.1.24]	98	80	49	94	4
[EC:4.2.1.25]	1	1	1	0	0
[EC:4.2.1.28]	0	0	0	10	0
[EC:4.2.1.3 4.2.1.-]	243	321	180	426	2
[EC:4.2.1.3 4.2.1.99]	60	65	46	65	6
[EC:4.2.1.30]	0	0	0	1	0
[EC:4.2.1.32]	8	4	6	3	2
[EC:4.2.1.32]	1	2	3	5	3
[EC:4.2.1.33 4.2.1.35]	163	202	141	254	1
[EC:4.2.1.33 4.2.1.35]	54	91	50	100	5
[EC:4.2.1.33]	5	3	3	4	3
[EC:4.2.1.40]	9	24	9	31	3
[EC:4.2.1.41]	0	3	2	28	6
[EC:4.2.1.42]	25	29	10	4	1
[EC:4.2.1.44]	6	12	12	7	1
[EC:4.2.1.45]	43	45	9	18	1
[EC:4.2.1.46]	245	294	161	169	1
[EC:4.2.1.47]	179	393	247	211	1
[EC:4.2.1.49]	33	106	72	95	8
[EC:4.2.1.51]	28	14	11	32	1
[EC:4.2.1.55]	12	13	6	7	3
[EC:4.2.1.59]	11	5	6	6	8
[EC:4.2.1.59]	45	44	29	37	2
[EC:4.2.1.6]	10	11	16	6	7
[EC:4.2.1.7]	54	75	44	59	4
[EC:4.2.1.70]	8	1	2	1	1
[EC:4.2.1.75]	9	13	1	5	4
[EC:4.2.1.76]	6	1	0	1	0
[EC:4.2.1.79]	25	25	19	36	1
[EC:4.2.1.8]	31	23	9	11	4
[EC:4.2.1.80]	0	0	1	0	0
[EC:4.2.1.83]	21	25	10	17	2
[EC:4.2.1.84]	16	16	6	11	1
[EC:4.2.1.9]	360	390	281	507	3
[EC:4.2.1.90]	0	2	0	1	0
[EC:4.2.2.2]	0	0	0	1	0
[EC:4.2.2.3]	1	1	1	1	1
[EC:4.2.2.6]	3	0	0	0	0
[EC:4.2.3.1]	159	129	85	165	1
[EC:4.2.3.12]	19	32	17	19	9
[EC:4.2.3.3]	1	7	12	30	2
[EC:4.2.3.4 4.2.1.10 1.1.1.25 2.7.1.71 2.5.1.19]	0	1	1	0	0
[EC:4.2.3.4]	75	104	82	124	9
[EC:4.2.3.5]	127	139	108	196	1
[EC:4.2.99.18]	1	0	0	1	0
[EC:4.2.99.18]	66	68	31	92	4
[EC:4.2.99.20]	0	2	6	3	2
[EC:4.2.99.21]	2	0	0	0	0
[EC:4.3.-.- 4.1.2.43]	0	0	0	0	1
[EC:4.3.-.-]	0	1	2	3	3
[EC:4.3.1.1]	23	10	5	1	6
[EC:4.3.1.12]	2	17	5	7	3
[EC:4.3.1.17]	26	32	9	7	3
[EC:4.3.1.18]	3	6	1	2	4
[EC:4.3.1.19]	85	141	61	96	6
[EC:4.3.1.3]	21	73	35	62	3
[EC:4.3.1.7]	26	29	7	0	4
[EC:4.3.1.7]	0	5	2	0	0
[EC:4.3.2.1]	151	155	86	196	1
[EC:4.3.2.2]	152	141	94	154	1
[EC:4.3.3.7]	172	125	96	157	1
[EC:4.4.1.1]	10	23	5	12	3
[EC:4.4.1.11]	5	12	3	22	5
[EC:4.4.1.15]	13	2	1	2	2
[EC:4.4.1.16]	1	1	0	0	0
[EC:4.4.1.19]	4	22	3	10	4
[EC:4.4.1.22]	0	2	0	0	0
[EC:4.4.1.5]	42	35	17	18	1
[EC:4.4.1.8]	40	53	9	25	2
[EC:4.4.1.8]	4	7	3	21	1
[EC:4.6.1.1]	0	0	0	1	0
[EC:4.6.1.1]	1	0	0	0	0
[EC:4.6.1.1]	5	0	0	0	0
[EC:4.6.1.1]	0	1	0	1	0
[EC:4.6.1.1]	25	77	83	24	3
[EC:4.6.1.12]	39	48	32	43	3
[EC:4.6.1.2]	8	1	2	0	0
[EC:4.99.1.1]	74	52	66	75	5
[EC:4.99.1.3]	7	8	5	1	4
[EC:5.-.-.-]	2	1	0	0	0
[EC:5.-.-.-]	1	0	1	1	1
[EC:5.1.1.13]	11	7	2	0	0
[EC:5.1.1.17]	1	3	0	0	3
[EC:5.1.1.18]	0	2	0	0	0
[EC:5.1.1.4]	11	15	15	36	3
[EC:5.1.1.7]	48	65	49	57	4
[EC:5.1.1.8]	8	9	1	10	6
[EC:5.1.2.2]	2	2	0	0	0
[EC:5.1.3.- 1.1.1.-]	1	0	0	0	0
[EC:5.1.3.1]	57	72	37	56	5
[EC:5.1.3.10]	20	33	17	3	2
[EC:5.1.3.13]	39	70	20	35	3
[EC:5.1.3.14]	37	45	21	36	1
[EC:5.1.3.15]	1	3	6	1	1
[EC:5.1.3.18 5.1.3.-]	3	4	5	3	9
[EC:5.1.3.2]	157	213	124	156	8
[EC:5.1.3.20]	66	49	14	34	2
[EC:5.1.3.3]	28	35	13	14	1
[EC:5.1.3.4]	4	15	9	5	7
[EC:5.1.3.4]	0	1	1	0	0
[EC:5.1.3.6]	0	1	0	0	0
[EC:5.1.3.7]	3	1	1	0	3
[EC:5.1.3.8]	0	1	2	10	2
[EC:5.1.3.9]	2	8	2	2	0
[EC:5.1.99.1]	6	1	0	0	0
[EC:5.1.99.4]	25	8	5	24	1
[EC:5.2.1.1]	7	8	1	0	0
[EC:5.2.1.13]	0	2	0	1	0
[EC:5.2.1.2]	11	20	11	4	4
[EC:5.2.1.8]	1	2	3	0	0
[EC:5.2.1.8]	0	4	0	0	0
[EC:5.2.1.8]	0	1	0	0	0
[EC:5.2.1.8]	0	1	0	0	0
[EC:5.3.1.-]	6	6	6	10	8
[EC:5.3.1.-]	2	7	6	8	4
[EC:5.3.1.1]	81	105	72	132	9
[EC:5.3.1.12]	25	21	19	16	9
[EC:5.3.1.14]	16	7	8	3	1
[EC:5.3.1.16]	64	51	45	62	3
[EC:5.3.1.17]	13	5	2	5	2
[EC:5.3.1.22]	46	47	24	29	1
[EC:5.3.1.23]	45	34	26	18	1
[EC:5.3.1.24]	34	34	27	47	3
[EC:5.3.1.25]	10	10	1	0	2
[EC:5.3.1.27]	0	0	4	7	1
[EC:5.3.1.28]	40	50	21	55	2
[EC:5.3.1.4]	8	30	17	16	5
[EC:5.3.1.5]	43	71	52	83	5
[EC:5.3.1.6]	32	31	18	26	2
[EC:5.3.1.6]	26	33	21	62	3
[EC:5.3.1.8]	36	40	40	40	2
[EC:5.3.1.9]	120	154	88	160	1
[EC:5.3.1.9]	1	0	0	0	3
[EC:5.3.2.-]	8	3	3	2	2
[EC:5.3.3.-]	1	0	0	0	0
[EC:5.3.3.1]	0	1	0	1	0
[EC:5.3.3.10]	16	16	9	9	8
[EC:5.3.3.2]	6	12	11	4	1
[EC:5.3.4.1]	2	1	0	0	0
[EC:5.4.1.2]	2	1	0	0	0
[EC:5.4.2.1]	149	234	119	226	1
[EC:5.4.2.10]	131	146	99	142	9
[EC:5.4.2.2]	37	30	13	33	2
[EC:5.4.2.6]	1	7	7	4	0
[EC:5.4.2.7]	4	0	0	0	0
[EC:5.4.2.8]	106	159	136	240	1
[EC:5.4.3.2]	31	12	19	33	2
[EC:5.4.3.8]	173	196	117	303	1
[EC:5.4.4.2]	16	4	1	16	2
[EC:5.4.4.2]	10	16	24	33	2
[EC:5.4.99.16 3.2.1.1]	13	20	3	0	3
[EC:5.4.99.17 4.2.1.129]	53	11	14	3	6
[EC:5.4.99.18]	41	54	29	46	3
[EC:5.4.99.2]	61	162	51	80	4
[EC:5.4.99.2]	31	32	6	166	9
[EC:5.4.99.2]	9	10	8	25	2
[EC:5.4.99.2]	86	91	41	45	3
[EC:5.4.99.5 4.2.1.51]	23	35	22	25	1
[EC:5.4.99.5]	6	21	9	10	4
[EC:5.4.99.5]	3	7	10	10	8
[EC:5.4.99.5]	2	0	0	0	0
[EC:5.4.99.5]	4	0	1	0	0
[EC:5.5.1.1]	2	1	0	0	0
[EC:5.5.1.19]	4	4	1	0	1
[EC:5.5.1.2]	15	1	0	0	0
[EC:5.5.1.4]	40	14	34	93	6
[EC:6.1.1.1]	111	143	83	163	1
[EC:6.1.1.10]	170	203	158	252	1
[EC:6.1.1.11]	139	125	89	164	1
[EC:6.1.1.12]	188	272	159	316	2
[EC:6.1.1.14]	60	116	86	210	1
[EC:6.1.1.14]	72	35	38	32	3
[EC:6.1.1.14]	125	79	63	49	4
[EC:6.1.1.15]	170	211	150	264	1
[EC:6.1.1.16]	170	201	130	313	1
[EC:6.1.1.17]	143	170	102	179	1
[EC:6.1.1.18]	115	119	62	72	4
[EC:6.1.1.19]	171	220	142	301	1
[EC:6.1.1.2]	127	132	94	147	1
[EC:6.1.1.20]	94	113	80	147	9
[EC:6.1.1.20]	175	199	157	201	1
[EC:6.1.1.21]	131	100	104	177	6
[EC:6.1.1.22]	24	61	12	65	1
[EC:6.1.1.23]	1	0	0	0	0
[EC:6.1.1.24]	3	6	1	12	6
[EC:6.1.1.3]	233	257	158	354	2
[EC:6.1.1.4]	300	360	230	455	2
[EC:6.1.1.5]	292	350	249	478	3
[EC:6.1.1.6]	134	202	139	269	1
[EC:6.1.1.6]	58	21	13	6	4
[EC:6.1.1.6]	16	3	0	3	0
[EC:6.1.1.7]	273	276	194	393	2
[EC:6.1.1.9]	323	281	217	404	3
[EC:6.2.1.-]	0	0	0	2	1
[EC:6.2.1.-]	22	18	10	43	1
[EC:6.2.1.-]	1	0	0	0	0
[EC:6.2.1.1]	309	316	214	398	2
[EC:6.2.1.12]	3	0	0	3	3
[EC:6.2.1.13]	2	2	1	1	0
[EC:6.2.1.16]	0	54	40	43	2
[EC:6.2.1.17]	80	74	37	58	4
[EC:6.2.1.2]	0	2	0	0	0
[EC:6.2.1.25]	12	28	25	15	4
[EC:6.2.1.26]	5	5	16	15	1
[EC:6.2.1.27 6.2.1.25]	4	0	1	0	0
[EC:6.2.1.3]	228	245	122	223	1
[EC:6.2.1.30]	52	95	30	23	1
[EC:6.2.1.32]	16	41	16	18	1
[EC:6.2.1.4 6.2.1.5]	0	3	3	4	1
[EC:6.2.1.4 6.2.1.5]	1	6	3	0	0
[EC:6.2.1.5]	157	171	125	174	1
[EC:6.2.1.5]	98	141	82	151	1
[EC:6.2.1.9]	9	6	4	0	1
[EC:6.2.1.9]	10	3	3	0	0
[EC:6.3.1.1]	0	3	1	0	0
[EC:6.3.1.10]	29	17	10	15	1
[EC:6.3.1.2]	249	377	224	468	2
[EC:6.3.1.5]	26	31	34	34	3
[EC:6.3.1.8]	5	2	1	0	0
[EC:6.3.2.1 2.7.4.14]	2	7	7	8	6
[EC:6.3.2.1]	56	30	27	47	3
[EC:6.3.2.10]	66	89	46	113	4
[EC:6.3.2.12 6.3.2.17]	78	97	58	111	8
[EC:6.3.2.13]	98	130	76	136	9
[EC:6.3.2.17]	2	0	0	0	0
[EC:6.3.2.19]	3	3	1	0	0
[EC:6.3.2.19]	1	0	1	0	0
[EC:6.3.2.19]	0	0	0	0	1
[EC:6.3.2.19]	0	0	2	0	0
[EC:6.3.2.19]	1	1	1	0	0
[EC:6.3.2.19]	0	1	0	0	0
[EC:6.3.2.19]	0	1	0	0	0
[EC:6.3.2.19]	14	30	5	0	0
[EC:6.3.2.19]	0	2	0	0	0
[EC:6.3.2.19]	0	2	0	0	0
[EC:6.3.2.19]	0	1	0	0	0
[EC:6.3.2.19]	0	2	0	0	0
[EC:6.3.2.19]	0	4	0	0	0
[EC:6.3.2.19]	2	1	0	0	0
[EC:6.3.2.19]	0	3	0	0	0
[EC:6.3.2.2]	65	51	26	32	1
[EC:6.3.2.3]	49	30	20	19	7
[EC:6.3.2.4]	102	99	59	118	9
[EC:6.3.2.6]	114	98	49	88	6
[EC:6.3.2.8]	125	127	74	149	8
[EC:6.3.2.9]	93	138	60	144	7
[EC:6.3.3.1]	97	133	73	99	5
[EC:6.3.3.2]	7	21	10	13	5
[EC:6.3.3.3]	26	13	10	2	1
[EC:6.3.4.13 2.1.2.2 6.3.3.1]	0	3	0	1	3
[EC:6.3.4.13 6.3.3.1]	0	1	0	4	2
[EC:6.3.4.13]	122	129	80	108	7
[EC:6.3.4.16]	0	1	0	0	0
[EC:6.3.4.18]	79	89	56	85	5
[EC:6.3.4.2]	240	233	148	360	2
[EC:6.3.4.3]	65	56	39	114	9
[EC:6.3.4.4]	172	180	117	201	1
[EC:6.3.4.5]	164	157	82	214	1
[EC:6.3.4.6]	21	0	2	3	1
[EC:6.3.5.1]	129	151	94	174	1
[EC:6.3.5.10]	16	11	6	4	6
[EC:6.3.5.2]	210	224	143	299	1
[EC:6.3.5.3]	358	339	198	247	1
[EC:6.3.5.4]	105	91	36	15	6
[EC:6.3.5.5 2.1.3.2 3.5.2.3]	2	0	0	0	1
[EC:6.3.5.5 2.1.3.2]	2	3	0	0	0
[EC:6.3.5.5]	109	139	103	188	1
[EC:6.3.5.5]	354	471	295	616	4
[EC:6.3.5.6 6.3.5.7]	255	226	180	264	1
[EC:6.3.5.6 6.3.5.7]	157	188	110	243	1
[EC:6.3.5.6 6.3.5.7]	17	25	23	11	1
[EC:6.3.5.9 6.3.5.11]	8	1	0	1	3
[EC:6.4.1.1]	3	6	9	10	1
[EC:6.4.1.1]	1	17	12	13	1
[EC:6.4.1.1]	16	51	22	3	1
[EC:6.4.1.2 6.3.4.14]	1	0	0	0	0
[EC:6.4.1.2 6.3.4.14]	96	145	86	96	8
[EC:6.4.1.2]	95	116	49	73	5
[EC:6.4.1.2]	76	75	25	71	3
[EC:6.4.1.3]	56	53	15	25	2
[EC:6.4.1.3]	120	186	114	248	1
[EC:6.4.1.4]	44	53	17	30	2
[EC:6.4.1.4]	56	31	10	17	1
[EC:6.4.1.5]	0	11	2	0	0
[EC:6.4.1.5]	2	13	1	5	2
[EC:6.5.1.1]	66	67	58	14	1
[EC:6.5.1.2]	234	192	139	288	1
[EC:6.6.1.1]	18	19	7	9	5
[EC:6.6.1.1]	85	115	59	42	4
[EC:6.6.1.1]	60	81	53	57	6
[EC:6.6.1.2]	26	4	12	0	2
[EC:6.6.1.2]	30	0	0	1	5
[EC:6.6.1.2]	31	5	0	5	6
[EC:2.7.7.59]	158	108	55	89	4
